# Supplementary material for: Deciphering downstream gene targets of PI3K/mTOR/p70S6K pathway in breast cancer
Source: BMC Genomics. 2008 Jul 24;9:348. doi: 10.1186/1471-2164-9-348 (PMC2496917; doi:10.1186/1471-2164-9-348)
Supplement: Additional File 1 — Differentially expressed genes after RPS6KB1 siRNA treatments in breast cancer cell lines. [file 1471-2164-9-348-S1.xls]

## Sheet: BT-474
DOWN-REGULATED
Gene Name	Description	siRNA 1	siRNA 2	siRNA 3
MBD2	methyl-CpG binding domain protein 2, transcript variant testis-specific	X	X
RPS6KB1	ribosomal protein S6 kinase, 70kDa, polypeptide 1	X	X	X
HS3ST5	heparan sulfate (glucosamine) 3-O-sulfotransferase 5	X		X
IGSF4D	immunoglobulin superfamily, member 4D	X		X
KIAA0774	KIAA0774	X		X
LYRM7	Lyrm7 homolog (mouse)		X	X
LYSMD3	LysM, putative peptidoglycan-binding, domain containing 3		X	X
UP-REGULATED
Gene Name	Description	siRNA 1	siRNA 2	siRNA 3
ABL1	v-abl Abelson murine leukemia viral oncogene homolog 1, transcript variant a	X	X	X
ADAMTS15	ADAM metallopeptidase with thrombospondin type 1 motif, 15	X	X	X
ADAMTS4	ADAM metallopeptidase with thrombospondin type 1 motif, 4	X	X	X
ADAMTSL1	ADAMTS-like 1, transcript variant 3	X	X	X
ADIPOQ	adiponectin, C1Q and collagen domain containing	X	X	X
ALOX5AP	arachidonate 5-lipoxygenase-activating protein	X	X
ANKRD19	ankyrin repeat domain 19	X	X	X
ANKRD45	ankyrin repeat domain 45	X	X	X
APOC2	apolipoprotein C-II	X	X	X
AQP10	aquaporin 10	X	X	X
ARHGAP20	Rho GTPase activating protein 20		X	X
ARL11	ADP-ribosylation factor-like 11	X	X	X
ATF7IP2	activating transcription factor 7 interacting protein 2		X	X
B2M	beta-2-microglobulin	X	X	X
B3GAT2	beta-1,3-glucuronyltransferase 2 (glucuronosyltransferase S)		X	X
CAPZA1	capping protein (actin filament) muscle Z-line, alpha 1		X	X
CARD6	caspase recruitment domain family, member 6	X	X	X
CCDC88A	coiled-coil domain containing 88A	X	X
CD40	CD40 molecule, TNF receptor superfamily member 5, transcript variant 1	X	X	X
CDKN2B	cyclin-dependent kinase inhibitor 2B (p15, inhibits CDK4), transcript variant 1		X	X
CECR1	cat eye syndrome chromosome region, candidate 1, transcript variant 1	X	X	X
CIITA	class II, major histocompatibility complex, transactivator	X	X	X
CILP2	cartilage intermediate layer protein 2	X	X	X
CLCA3	chloride channel, calcium activated, family member 3	X	X	X
CNGB1	cyclic nucleotide gated channel beta 1		X	X
DKKL1	dickkopf-like 1 (soggy)	X	X	X
DLEU7	deleted in lymphocytic leukemia 7	X	X
DNER	delta-notch-like EGF repeat-containing transmembrane	X	X	X
DOCK8	dedicator of cytokinesis 8	X	X	X
DPCR1	diffuse panbronchiolitis critical region 1	X	X	X
DSG3	desmoglein 3 (pemphigus vulgaris antigen)		X	X
EFCBP2	EF-hand calcium binding protein 2	X	X	X
EVI1	ecotropic viral integration site 1		X	X
FGF2	fibroblast growth factor 2 (basic)	X		X
FMN2	formin 2	X	X	X
GABRA4	gamma-aminobutyric acid (GABA) A receptor, alpha 4	X	X	X
GIMAP1	GTPase, IMAP family member 1	X	X	X
GK	glycerol kinase, transcript variant 1	X	X	X
GKN1	gastrokine 1	X	X
GNG3	guanine nucleotide binding protein (G protein), gamma 3		X	X
GNRHR	gonadotropin-releasing hormone receptor, transcript variant 1	X	X	X
GPR144	G protein-coupled receptor 144	X	X	X
GPR158	G protein-coupled receptor 158	X	X
GRIN3A	glutamate receptor, ionotropic, N-methyl-D-aspartate 3A	X	X	X
GRK1	G protein-coupled receptor kinase 1		X	X
GSPT2	G1 to S phase transition 2	X	X	X
GYPC	glycophorin C (Gerbich blood group), transcript variant 1	X		X
IL4	interleukin 4, transcript variant 1	X	X	X
IRF8	interferon regulatory factor 8	X	X	X
KDR	kinase insert domain receptor (a type III receptor tyrosine kinase)	X	X	X
KIAA1377	KIAA1377	X	X
KIR2DS4	killer cell immunoglobulin-like receptor, two domains, short cytoplasmic tail, 4, transcript variant 2,	X	X	X
KLF17	Kruppel-like factor 17	X	X	X
KLK2	kallikrein 2, prostatic, transcript variant 2		X	X
LOXHD1	lipoxygenase homology domains 1	X	X	X
LST-3TM12	organic anion transporter LST-3b	X	X	X
LUZPP1	leucine zipper protein pseudogene 1		X	X
MAOB	monoamine oxidase B, nuclear gene encoding mitochondrial protein	X	X	X
MS4A1	membrane-spanning 4-domains, subfamily A, member 1, transcript variant 1	X	X	X
NEXN	nexilin (F actin binding protein)	X	X	X
NPTX1	neuronal pentraxin I	X	X
NUDT12	nudix (nucleoside diphosphate linked moiety X)-type motif 12	X	X
OR11H12	olfactory receptor, family 11, subfamily H, member 12	X	X	X
OR2W3	olfactory receptor, family 2, subfamily W, member 3	X	X	X
OR4C46	olfactory receptor, family 4, subfamily C, member 46		X	X
PALM2	paralemmin 2, transcript variant 1	X	X	X
PCDH10	protocadherin 10, transcript variant 1	X	X
PCDH11Y	protocadherin 11 Y-linked, transcript variant c	X	X	X
PDZK1IP1	PDZK1 interacting protein 1	X	X	X
PHYHD1	phytanoyl-CoA dioxygenase domain containing 1	X	X	X
PLA2G3	phospholipase A2, group III	X	X	X
PPP1R12B	protein phosphatase 1, regulatory (inhibitor) subunit 12B, transcript variant 3	X	X	X
PRKCQ	protein kinase C, theta	X	X	X
PSORS1C2	psoriasis susceptibility 1 candidate 2	X		X
PTGIS	prostaglandin I2 (prostacyclin) synthase		X	X
PTGS2	prostaglandin-endoperoxide synthase 2 (prostaglandin G/H synthase and cyclooxygenase)	X	X
PZP	pregnancy-zone protein		X	X
RIPK5	eceptor interacting protein kinase 5	X	X	X
RIT2	Ras-like without CAAX 2	X		X
SAC	testicular soluble adenylyl cyclase	X	X	X
SERPINB13	serpin peptidase inhibitor, clade B (ovalbumin), member 13	X	X	X
SFRP4	secreted frizzled-related protein 4	X	X	X
SLC4A8	solute carrier family 4, sodium bicarbonate cotransporter, member 8, transcript variant 2	X	X	X
SMR3B	submaxillary gland androgen regulated protein 3 homolog B (mouse)	X	X	X
SPAG11	sperm associated antigen 11, transcript variant C	X	X	X
SPRR2D	small proline-rich protein 2D (SPRR2D), mRNA [NM_006945]		X	X
ST3GAL6	ST3 beta-galactoside alpha-2,3-sialyltransferase 6	X	X	X
STK32B	serine/threonine kinase 32B	X	X	X
TAL1	T-cell acute lymphocytic leukemia 1	X	X	X
TCL1A	T-cell leukemia/lymphoma 1A		X	X
TM4SF19	transmembrane 4 L six family member 19	X	X	X
TMEM108	transmembrane protein 108	X	X	X
TMEM71	transmembrane protein 71	X	X	X
TNNT3	troponin T type 3 (skeletal, fast)	X	X	X
TPD52L3	tumor protein D52-like 3, transcript variant 1	X	X	X
TSPAN32	tetraspanin 32, transcript variant 3	X	X
UPK3A	uroplakin 3A	X	X	X
WDR19	WD repeat domain 19	X		X
VIL1	villin 1		X	X
VNN3	vanin 3	X	X	X
ZFP41	zinc finger protein 41 homolog (mouse)	X	X	X
ZSCAN4	zinc finger and SCAN domain containing 4	X	X	X
Only genes with signal log 10 ratio ≤-0.3 (down-regulated) or ≥0.3 (up-regulated) with a p-value ≤0.05 in both of the two replicates are included

## Sheet: MCF-7
DOWN-REGULATED
Gene Name	Description	siRNA 1	siRNA 2	siRNA 3
BIRC4BP	XIAP associated factor-1, transcript variant 1	X	X	X
BST2	bone marrow stromal cell antigen 2	X	X	X
CCL5	chemokine (C-C motif) ligand 5	X	X	X
IFI44L	interferon-induced protein 44-like	X	X	X
IFIT1	interferon-induced protein with tetratricopeptide repeats 1, transcript variant 2	X	X	X
IFIT2	interferon-induced protein with tetratricopeptide repeats 2	X	X	X
IFIT3	interferon-induced protein with tetratricopeptide repeats 3	X	X	X
IL28B	interleukin 28B (interferon, lambda 3)	X	X	X
MBD2	methyl-CpG binding domain protein 2, transcript variant testis-specific	X	X	X
RPS6KB1	ribosomal protein S6 kinase, 70kDa, polypeptide 1	X	X	X
RSAD2	radical S-adenosyl methionine domain containing 2	X	X	X
VTCN1 / B7-H4	V-set domain containing T cell activation inhibitor 1	X	X	X
BIRC7	baculoviral IAP repeat-containing 7 (livin), transcript variant 2	X	X
DPY19L2	dpy-19-like 2 (C. elegans)	X	X
FUT3	fucosyltransferase 3 (galactoside 3(4)-L-fucosyltransferase, Lewis blood group)	X	X
NUDT9P1	nudix (nucleoside diphosphate linked moiety X)-type motif 9 pseudogene 1 on chromosome 10	X	X
OXGR1	oxoglutarate (alpha-ketoglutarate) receptor 1	X	X
SCD	stearoyl-CoA desaturase (delta-9-desaturase)	X	X
TMEM45A	transmembrane protein 45A	X	X
DDX60	DEAD (Asp-Glu-Ala-Asp) box polypeptide 60	X		X
IFI27	interferon, alpha-inducible protein 27	X		X
IFI6	interferon, alpha-inducible protein 6, transcript variant 3	X		X
KIAA1161	KIAA1161	X		X
OAS2	2'-5'-oligoadenylate synthetase 2, 69/71kDa, transcript variant 1	X		X
OASL	2'-5'-oligoadenylate synthetase-like, transcript variant 1	X		X
OSTalpha	organic solute transporter alpha	X		X
PARP14	poly (ADP-ribose) polymerase family, member 14	X		X
ERG	v-ets erythroblastosis virus E26 oncogene like (avian), transcript variant 2		X	X
HCK	hemopoietic cell kinase		X	X
IFNB1	interferon, beta 1, fibroblast		X	X
KCNK3	potassium channel, subfamily K, member 3		X	X
MED18	mediator of RNA polymerase II transcription, subunit 18 homolog		X	X
UP-REGULATED
Gene Name	Description	siRNA 1	siRNA 2	siRNA 3
ABL1	v-abl Abelson murine leukemia viral oncogene homolog 1, transcript variant a	X	X	X
ADAM5P	ADAM metallopeptidase domain 5 pseudogene	X	X	X
ADAMTS15	ADAM metallopeptidase with thrombospondin type 1 motif, 15	X	X	X
ADAMTS4	ADAM metallopeptidase with thrombospondin type 1 motif, 4		X	X
ADAMTSL1	ADAMTS-like 1, transcript variant 3	X	X	X
ADIPOQ	adiponectin, C1Q and collagen domain containing	X	X	X
AKR1B10	aldo-keto reductase family 1, member B10 (aldose reductase)	X	X
ALDH1A3	aldehyde dehydrogenase 1 family, member A3	X	X
ANKRD19	ankyrin repeat domain 19	X	X	X
ANXA1	annexin A1	X	X
APOC2	apolipoprotein C-II	X	X	X
AQP10	aquaporin 10	X	X	X
ARHGAP20	Rho GTPase activating protein 20	X	X
ARL11	ADP-ribosylation factor-like 11	X	X	X
ARL14	ADP-ribosylation factor-like 14	X	X
ATF7IP2	activating transcription factor 7 interacting protein 2		X	X
B3GAT2	beta-1,3-glucuronyltransferase 2 (glucuronosyltransferase S)		X	X
B4GALT6	UDP-Gal:betaGlcNAc beta 1,4- galactosyltransferase, polypeptide 6	X	X	X
BRUNOL6	bruno-like 6, RNA binding protein (Drosophila)	X	X	X
CALD1	caldesmon 1, transcript variant 1	X	X
CAPZA1	capping protein (actin filament) muscle Z-line, alpha 1	X	X	X
CCDC62	coiled-coil domain containing 62, transcript variant 1,	X	X	X
CCL25	chemokine (C-C motif) ligand 25	X	X
CD36	CD36 molecule (thrombospondin receptor), transcript variant 2	X	X	X
CD40	CD40 molecule, TNF receptor superfamily member 5, transcript variant 1	X	X	X
CDH26	cadherin-like 26	X		X
CDKN2A	cyclin-dependent kinase inhibitor 2A (melanoma, p16, inhibits CDK4) , transcript variant 3	X	X	X
CECR1	cat eye syndrome chromosome region, candidate 1, transcript variant 1	X	X	X
CIITA	class II, major histocompatibility complex, transactivator	X	X	X
CLCA3	chloride channel, calcium activated, family member 3	X	X	X
CLDN1	claudin 1	X	X
CNGB1	cyclic nucleotide gated channel beta 1	X	X	X
COL5A1	collagen, type V, alpha 1	X	X
CPLX2	complexin 2, transcript variant 1	X	X	X
CRYBA4	crystallin, beta A4	X	X	X
CYSLTR2	cysteinyl leukotriene receptor 2	X		X
DFFB	DNA fragmentation factor, 40kDa, beta polypeptide (caspase-activated DNase), transcript variant 3	X	X	X
DIO3OS	deiodinase, iodothyronine, type III opposite strand on chromosome 14	X	X
DKKL1	dickkopf-like 1 (soggy)	X	X	X
DLEU7	deleted in lymphocytic leukemia 7	X	X
DMRTC1	DMRT-like family C1	X	X
DNER	delta-notch-like EGF repeat-containing transmembrane	X	X	X
DNM3	dynamin 3	X	X
DOCK3	dedicator of cytokinesis 3	X	X
DOK6	docking protein 6	X	X
DPCR1	diffuse panbronchiolitis critical region 1	X	X	X
EFCBP2	EF-hand calcium binding protein 2	X	X	X
EVI1	ecotropic viral integration site 1	X	X	X
FAM5C	family with sequence similarity 5, member C		X	X
FGF2	fibroblast growth factor 2 (basic)	X	X	X
FMN2	formin 2	X	X	X
FOLH1	folate hydrolase (prostate-specific membrane antigen) 1, transcript variant 1	X	X	X
FSTL5	follistatin-like 5	X	X	X
GABRA4	gamma-aminobutyric acid (GABA) A receptor, alpha 4]	X	X	X
GALM	galactose mutarotase (aldose 1-epimerase)	X	X	X
GIMAP1	GTPase, IMAP family member 1	X	X	X
GK	glycerol kinase, transcript variant 1	X	X	X
GKN1	gastrokine 1	X	X	X
GLP2R	glucagon-like peptide 2 receptor	X	X
GNRHR	gonadotropin-releasing hormone receptor, transcript variant 1	X	X	X
GOLGA	golgin-like protein	X	X	X
GPR144	G protein-coupled receptor 144	X	X
IL4	interleukin 4, transcript variant 1	X	X	X
IL6	interleukin 6 (interferon, beta 2)	X	X
INHBA	inhibin, beta A (activin A, activin AB alpha polypeptide)	X	X
IRF8	interferon regulatory factor 8	X	X	X
ITGAL	integrin, alpha L (antigen CD11A (p180), lymphocyte function-associated antigen 1; alpha polypeptide)	X	X
ITGAM	integrin, alpha M (complement component 3 receptor 3 subunit)	X	X
ITGB6	integrin, beta 6	X	X
JAZF1	juxtaposed with another zinc finger gene 1	X	X
KALRN	kalirin, RhoGEF kinase, transcript variant 2	X	X
KIAA0232	KIAA0232 gene product		X	X
KIAA1377	KIAA1377		X	X
KIR2DS4	killer cell immunoglobulin-like receptor, two domains, short cytoplasmic tail, 4, transcript variant 2	X	X	X
KLF17	Kruppel-like factor 17	X	X	X
L1CAM	L1 cell adhesion molecule, transcript variant 2	X	X
LCT	lactase	X	X	X
LINCR	likely ortholog of mouse lung-inducible Neutralized-related C3HC4 RING domain protein	X	X
LRRN3	leucine rich repeat neuronal 3	X	X
LST-3TM12	organic anion transporter LST-3b	X	X	X
LUZPP1	leucine zipper protein pseudogene 1	X	X	X
MAOB	monoamine oxidase B, nuclear gene encoding mitochondrial protein	X		X
MYF5	myogenic factor 5		X	X
NCF2	neutrophil cytosolic factor 2 (65kDa, chronic granulomatous disease, autosomal 2)	X	X
NEXN	nexilin (F actin binding protein)	X	X	X
NLC1-B	Similar to nuclear localization signals binding protein 1	X	X	X
NPTX1	neuronal pentraxin I		X	X
NPTX2	neuronal pentraxin II	X	X	X
NTRK3	neurotrophic tyrosine kinase, receptor, type 3, transcript variant 1	X		X
OLIG2	oligodendrocyte lineage transcription factor 2	X		X
OR2W3	olfactory receptor, family 2, subfamily W, member 3	X	X	X
OR4C46	olfactory receptor, family 4, subfamily C, member 46		X	X
PALM2	paralemmin 2, transcript variant 1	X	X	X
PDK4	pyruvate dehydrogenase kinase, isozyme 4	X	X
PDZK1IP1	PDZK1 interacting protein 1	X	X	X
PHYHD1	phytanoyl-CoA dioxygenase domain containing 1	X	X	X
PLAT	plasminogen activator, tissue, transcript variant 1	X	X	X
PPP1R12B	protein phosphatase 1, regulatory (inhibitor) subunit 12B, transcript variant 3	X	X	X
PRKCQ	protein kinase C, theta	X	X	X
PSORS1C1	psoriasis susceptibility 1 candidate 1	X	X	X
PTGIS	prostaglandin I2 (prostacyclin) synthase	X	X	X
RELB	v-rel reticuloendotheliosis viral oncogene homolog B, nuclear factor of kappa light polypeptide gene enhancer in B-cells 3 (avian)	X	X
RIPK5	eceptor interacting protein kinase 5		X	X
RIT2	Ras-like without CAAX 2	X	X	X
RPESP	RPE-spondin		X	X
RSNL2	restin-like 2	X	X
SEMA5A	sema domain, seven thrombospondin repeats (type 1 and type 1-like), transmembrane domain (TM) and short cytoplasmic domain, (semaphorin) 5A		X	X
SERBP1	SERPINE1 mRNA binding protein 1, transcript variant 4	X	X	X
SERPINB13	serpin peptidase inhibitor, clade B (ovalbumin), member 13	X	X	X
SLC16A5	solute carrier family 16 (monocarboxylic acid transporters), member 5	X	X	X
SLC1A1	solute carrier family 1 (neuronal/epithelial high affinity glutamate transporter, system Xag), member 1	X		X
SLC22A11	solute carrier family 22 (organic anion/cation transporter), member 11	X	X	X
SMR3B	submaxillary gland androgen regulated protein 3 homolog B (mouse)	X	X	X
SNAI2	snail homolog 2 (Drosophila)	X	X
SOX15	SRY (sex determining region Y)-box 15	X	X
SPAG11	sperm associated antigen 11, transcript variant C	X	X	X
SSTR4	somatostatin receptor 4	X	X	X
ST3GAL6	ST3 beta-galactoside alpha-2,3-sialyltransferase 6	X	X	X
STAT4	signal transducer and activator of transcription 4	X	X
STK32B	serine/threonine kinase 32B	X	X	X
TAL1	T-cell acute lymphocytic leukemia 1	X	X	X
TCN2	transcobalamin II; macrocytic anemia		X	X
TLR9	toll-like receptor 9, transcript variant A	X	X	X
TM4SF19	transmembrane 4 L six family member 19	X	X	X
TMEM139	transmembrane protein 139	X	X
TMEM16F	transmembrane protein 16F	X	X
TMEM71	transmembrane protein 71	X	X	X
TP73L	tumor protein p73-like	X	X
TPD52L3	tumor protein D52-like 3, transcript variant 1	X	X	X
TRIM49	tripartite motif-containing 49	X	X
TSPAN32	tetraspanin 32, transcript variant 3	X	X	X
TSPAN7	tetraspanin 7	X	X	X
UBD	ubiquitin D	X	X
UGT1A6	UDP glucuronosyltransferase 1 family, polypeptide A6, transcript variant 1	X	X
UHMK1	U2AF homology motif kinase 1	X	X
VGLL1	vestigial like 1 (Drosophila)	X	X
VNN3	vanin 3, transcript variant 1	X	X	X
ZFP41	zinc finger protein 41 homolog (mouse)	X	X	X
ZNF224	zinc finger protein 224	X	X	X
ZNF354C	zinc finger protein 354C	X	X	X
ZSCAN4	zinc finger and SCAN domain containing 4		X	X
Only genes with signal log 10 ratio ≤-0.3 (down-regulated) or ≥0.3 (up-regulated) with a p-value ≤0.05 in both of the two replicates are included

## Sheet: Common with at least 2 siRNAs
DOWN-REGULATED
Gene Name	Description	siRNA 1	siRNA 2	siRNA 3
MBD2	methyl-CpG binding domain protein 2, transcript variant testis-specific	X	X	X
RPS6KB1	ribosomal protein S6 kinase, 70kDa, polypeptide 1	X	X	X
UP-REGULATED
Gene Name	Description	siRNA 1	siRNA 2	siRNA 3
ABL1	v-abl Abelson murine leukemia viral oncogene homolog 1, transcript variant a	X	X	X
ADAMTS15	ADAM metallopeptidase with thrombospondin type 1 motif, 15	X	X	X
ADAMTS4	ADAM metallopeptidase with thrombospondin type 1 motif, 4	X	X	X
ADAMTSL1	ADAMTS-like 1, transcript variant 3	X	X	X
ADIPOQ	adiponectin, C1Q and collagen domain containing	X	X	X
ANKRD19	ankyrin repeat domain 19	X	X	X
APOC2	apolipoprotein C-II	X	X	X
AQP10	aquaporin 10	X	X	X
ARHGAP20	Rho GTPase activating protein 20		X	X
ARL11	ADP-ribosylation factor-like 11	X	X	X
ATF7IP2	activating transcription factor 7 interacting protein 2		X	X
B3GAT2	beta-1,3-glucuronyltransferase 2 (glucuronosyltransferase S)		X	X
B4GALT6	UDP-Gal:betaGlcNAc beta 1,4- galactosyltransferase, polypeptide 6	X	X	X
CAPZA1	capping protein (actin filament) muscle Z-line, alpha 1	X	X	X
CD40	CD40 molecule, TNF receptor superfamily member 5, transcript variant 1	X	X	X
CECR1	cat eye syndrome chromosome region, candidate 1, transcript variant 1	X	X	X
CIITA	class II, major histocompatibility complex, transactivator	X	X	X
CLCA3	chloride channel, calcium activated, family member 3	X	X	X
CNGB1	cyclic nucleotide gated channel beta 1		X	X
DKKL1	dickkopf-like 1 (soggy)	X	X	X
DLEU7	deleted in lymphocytic leukemia 7	X	X
DNER	delta-notch-like EGF repeat-containing transmembrane	X	X	X
DPCR1	diffuse panbronchiolitis critical region 1	X	X	X
EFCBP2	EF-hand calcium binding protein 2	X	X	X
EVI1	ecotropic viral integration site 1		X	X
FGF2	fibroblast growth factor 2 (basic)	X	X	X
FMN2	formin 2	X	X	X
GABRA4	gamma-aminobutyric acid (GABA) A receptor, alpha 4]	X	X	X
GIMAP1	GTPase, IMAP family member 1	X	X	X
GK	glycerol kinase, transcript variant 1	X	X	X
GKN1	gastrokine 1	X	X
GNRHR	gonadotropin-releasing hormone receptor, transcript variant 1	X	X	X
GPR144	G protein-coupled receptor 144	X	X
IL4	interleukin 4, transcript variant 1	X	X	X
IRF8	interferon regulatory factor 8	X	X	X
KIAA1377	KIAA1377		X	X
KIR2DS4	killer cell immunoglobulin-like receptor, two domains, short cytoplasmic tail, 4, transcript variant 2,	X	X	X
KLF17	Kruppel-like factor 17	X	X	X
LST-3TM12	organic anion transporter LST-3b	X	X	X
LUZPP1	leucine zipper protein pseudogene 1		X	X
MAOB	monoamine oxidase B, nuclear gene encoding mitochondrial protein	X		X
NEXN	nexilin (F actin binding protein)	X	X	X
NPTX1	neuronal pentraxin I	X	X
OR2W3	olfactory receptor, family 2, subfamily W, member 3	X	X	X
OR4C46	olfactory receptor, family 4, subfamily C, member 46		X	X
PALM2	paralemmin 2, transcript variant 1	X	X	X
PDZK1IP1	PDZK1 interacting protein 1	X	X	X
PHYHD1	phytanoyl-CoA dioxygenase domain containing 1	X	X	X
PPP1R12B	protein phosphatase 1, regulatory (inhibitor) subunit 12B, transcript variant 3	X	X	X
PRKCQ	protein kinase C, theta	X	X	X
PTGIS	prostaglandin I2 (prostacyclin) synthase	X	X	X
RIPK5	eceptor interacting protein kinase 5		X	X
RIT2	Ras-like without CAAX 2	X		X
SERPINB13	serpin peptidase inhibitor, clade B (ovalbumin), member 13	X	X	X
SMR3B	submaxillary gland androgen regulated protein 3 homolog B (mouse)	X	X	X
SPAG11	sperm associated antigen 11, transcript variant C	X	X	X
ST3GAL6	ST3 beta-galactoside alpha-2,3-sialyltransferase 6	X	X	X
STK32B	serine/threonine kinase 32B	X	X	X
TAL1	T-cell acute lymphocytic leukemia 1	X	X	X
TM4SF19	transmembrane 4 L six family member 19	X	X	X
TMEM71	transmembrane protein 71	X	X	X
TPD52L3	tumor protein D52-like 3, transcript variant 1	X	X	X
TSPAN32	tetraspanin 32, transcript variant 3	X	X	X
VNN3	vanin 3, transcript variant 1	X	X	X
ZFP41	zinc finger protein 41 homolog (mouse)	X	X	X
ZSCAN4	zinc finger and SCAN domain containing 4	X	X	X
Only genes with signal log 10 ratio ≤-0.3 (down-regulated) or ≥0.3 (up-regulated) with a p-value ≤0.05
with at least two different siRNAs present in both the BT-474 and MCF-7 cell lines are shown.

## Sheet: Common with 3 siRNAs
Gene name	Description	Expression
ABL1	v-abl Abelson murine leukemia viral oncogene homolog 1, transcript variant a	Up
ADAMTS15	ADAM metallopeptidase with thrombospondin type 1 motif, 15	Up
ADAMTSL1	ADAMTS-like 1, transcript variant 3	Up
ADIPOQ	adiponectin, C1Q and collagen domain containing	Up
ANKRD19	ankyrin repeat domain 19	Up
APOC2	apolipoprotein C-II	Up
AQP10	aquaporin 10	Up
ARL11	ADP-ribosylation factor-like 11	Up
CD40	CD40 molecule, TNF receptor superfamily member 5, transcript variant 1	Up
CECR1	cat eye syndrome chromosome region, candidate 1, transcript variant 1	Up
CIITA	class II, major histocompatibility complex, transactivator	Up
CLCA3	chloride channel, calcium activated, family member 3	Up
DKKL1	dickkopf-like 1 (soggy)	Up
DNER	delta-notch-like EGF repeat-containing transmembrane	Up
DPCR1	diffuse panbronchiolitis critical region 1	Up
EFCBP2	EF-hand calcium binding protein 2	Up
FMN2	formin 2	Up
GABRA4	gamma-aminobutyric acid (GABA) A receptor, alpha 4	Up
GIMAP1	GTPase, IMAP family member 1	Up
GK	glycerol kinase, transcript variant 1	Up
GNRHR	gonadotropin-releasing hormone receptor, transcript variant 1	Up
IL4	interleukin 4, transcript variant 1	Up
IRF8	interferon regulatory factor 8	Up
KIR2DS4	killer cell immunoglobulin-like receptor, two domains, short cytoplasmic tail, 4, transcript variant 2,	Up
KLF17	Kruppel-like factor 17	Up
LST-3TM12	organic anion transporter LST-3b	Up
NEXN	nexilin (F actin binding protein)	Up
OR2W3	olfactory receptor, family 2, subfamily W, member 3	Up
PALM2	paralemmin 2, transcript variant 1	Up
PDZK1IP1	PDZK1 interacting protein 1	Up
PHYHD1	phytanoyl-CoA dioxygenase domain containing 1	Up
PPP1R12B	protein phosphatase 1, regulatory (inhibitor) subunit 12B, transcript variant 3	Up
PRKCQ	protein kinase C, theta	Up
RPS6KB1	ribosomal protein S6 kinase, 70kDa, polypeptide 1	Down
SERPINB13	serpin peptidase inhibitor, clade B (ovalbumin), member 13	Up
SMR3B	submaxillary gland androgen regulated protein 3 homolog B (mouse)	Up
SPAG11	sperm associated antigen 11, transcript variant C	Up
ST3GAL6	ST3 beta-galactoside alpha-2,3-sialyltransferase 6	Up
STK32B	serine/threonine kinase 32B	Up
TAL1	T-cell acute lymphocytic leukemia 1	Up
TM4SF19	transmembrane 4 L six family member 19	Up
TMEM71	transmembrane protein 71	Up
TPD52L3	tumor protein D52-like 3, transcript variant 1	Up
VNN3	vanin 3, transcript variant 1	Up
ZFP41	zinc finger protein 41 homolog (mouse)	Up
Only genes with signal log 10 ratio ≤-0.3 (down-regulated) or ≥0.3 (up-regulated) with a p-value ≤0.05
with all three siRNAs present in both the BT-474 and MCF-7 cell lines are shown.
