# Supplementary material for: Deciphering downstream gene targets of PI3K/mTOR/p70S6K pathway in breast cancer
Source: BMC Genomics. 2008 Jul 24;9:348. doi: 10.1186/1471-2164-9-348 (PMC2496917; doi:10.1186/1471-2164-9-348)
Supplement: Additional File 2 — Differentially expressed genes after inhibitor treatments in breast cancer cell lines. [file 1471-2164-9-348-S2.xls]

## Sheet: 24h_Ly294002
Agilent Probe ID	Ensembl Gene ID	HGNC Symbol	Description
A_23_P100240	ENSG00000166589	CDH16	Cadherin-16 precursor (Kidney-specific cadherin) (Ksp-cadherin). [Source:Uniprot/SWISSPROT;Acc:O75309]
A_23_P100453	ENSG00000103248	MTHFSD	methenyltetrahydrofolate synthetase domain containing [Source: RefSeq_peptide NP_073601]
A_23_P100892	ENSG00000004142	POLDIP2	Polymerase delta interacting protein 2 (38 kDa DNA polymerase delta interaction protein) (p38). [Source:Uniprot/SWISSPROT;Acc:Q9Y2S7]
A_23_P101038	ENSG00000187272	KRTAP9-4	Keratin-associated protein 9-4 (Keratin-associated protein 9.4) (Ultrahigh sulfur keratin-associated protein 9.4). [Source:Uniprot/SWISSPROT;Acc:Q9BYQ2]
A_23_P101434	ENSG00000142405	NALP12	NACHT-, LRR- and PYD-containing protein 12 (PYRIN-containing APAF1- like protein 7) (Monarch-1). [Source:Uniprot/SWISSPROT;Acc:P59046]
A_23_P101636	ENSG00000189216	KIR3DL2	Killer cell immunoglobulin-like receptor 3DL2 precursor (MHC class I NK cell receptor) (Natural killer associated transcript 4) (NKAT-4) (p70 natural killer cell receptor clone CL-5). [Source:Uniprot/SWISSPROT;Acc:P43630]
A_23_P101783	ENSG00000096996	IL12RB1	Interleukin-12 receptor beta-1 chain precursor (IL-12R-beta1) (Interleukin-12 receptor beta) (IL-12 receptor beta component) (IL- 12RB1). [Source:Uniprot/SWISSPROT;Acc:P42701]
A_23_P102109	ENSG00000163526	TUBA4	tubulin, alpha 4. [Source:RefSeq_peptide;Acc:NP_079295]
A_23_P102508	ENSG00000138074	SLC5A6	Sodium-dependent multivitamin transporter (Na(+)-dependent multivitamin transporter). [Source:Uniprot/SWISSPROT;Acc:Q9Y289]
A_23_P103256	ENSG00000116785	CFHL3	Complement factor H-related protein 3 precursor (FHR-3) (H factor-like protein 3) (DOWN16). [Source:Uniprot/SWISSPROT;Acc:Q02985]
A_23_P10346	ENSG00000183093	MRPL12	39S ribosomal protein L12, mitochondrial precursor (L12mt) (MRP-L12) (5c5-2). [Source:Uniprot/SWISSPROT;Acc:P52815]
A_23_P103720	ENSG00000116771	AGMAT	Agmatinase, mitochondrial precursor (EC 3.5.3.11) (Agmatine ureohydrolase) (AUH). [Source:Uniprot/SWISSPROT;Acc:Q9BSE5]
A_23_P10385	ENSG00000143476	DTL	denticleless homolog. [Source:RefSeq_peptide;Acc:NP_057532]
A_23_P103885	ENSG00000175756	AURKAIP1	Aurora kinase A-interacting protein (AURKA-interacting protein). [Source:Uniprot/SWISSPROT;Acc:Q9NWT8]
A_23_P103951	ENSG00000196352	CD55	Complement decay-accelerating factor precursor (CD55 antigen). [Source:Uniprot/SWISSPROT;Acc:P08174]
A_23_P104086	ENSG00000058453	CROCC	ciliary rootlet coiled-coil, rootletin [Source:RefSeq_peptide;Acc:NP_055490]
A_23_P104362	ENSG00000127884	ECHS1	Enoyl-CoA hydratase, mitochondrial precursor (EC 4.2.1.17) (Short chain enoyl-CoA hydratase) (SCEH) (Enoyl-CoA hydratase 1). [Source:Uniprot/SWISSPROT;Acc:P30084]
A_23_P104589	ENSG00000172725	CORO1B	Coronin-1B (Coronin-2). [Source:Uniprot/SWISSPROT;Acc:Q9BR76]
A_23_P104651	ENSG00000146670	CDCA5	Sororin (Cell division cycle associated 5) (p35). [Source:Uniprot/SWISSPROT;Acc:Q96FF9]
A_23_P105088	ENSG00000183734	ASCL2	Achaete-scute homolog 2 (HASH2). [Source:Uniprot/SWISSPROT;Acc:Q99929]
A_23_P105524	ENSG00000139151	PLCZ1	phospholipase C, zeta 1 [Source:RefSeq_peptide;Acc:NP_149114]
A_23_P105862	ENSG00000073910	FRY	furry homolog (Drosophila) [Source:Uniprot/SWISSPROT;Acc:Q5TBA99]
A_23_P106192	ENSG00000170345	FOS	Proto-oncogene protein c-fos (Cellular oncogene fos) (G0/G1 switch regulatory protein 7). [Source:Uniprot/SWISSPROT;Acc:P01100]
A_23_P106702	ENSG00000140988	RPS2	40S ribosomal protein S2 (S4) (LLRep3 protein). [Source:Uniprot/SWISSPROT;Acc:P15880]
A_23_P106844	ENSG00000125148	MT2A	Metallothionein-2 (MT-2) (Metallothionein-II) (MT-II) (Metallothionein-2A). [Source:Uniprot/SWISSPROT;Acc:P02795]
A_23_P106998	ENSG00000181610	MRPS23	Mitochondrial ribosomal protein S23 (S23mt) (MRP-S23). [Source:Uniprot/SWISSPROT;Acc:Q9Y3D9]
A_23_P107036	ENSG00000178307	TMEM11	Transmembrane protein 11 (Protein PM1). [Source:Uniprot/SWISSPROT;Acc:P17152]
A_23_P107086	ENSG00000167721	TSR1	TSR1, 20S rRNA accumulation, homolog (S. cerevisiae). [Source: RefSeq_peptide NP_060598]
A_23_P107412	ENSG00000185624	P4HB	Protein disulfide-isomerase precursor (EC 5.3.4.1) (PDI) (Prolyl 4- hydroxylase beta subunit) (Cellular thyroid hormone binding protein) (p55). [Source:Uniprot/SWISSPROT;Acc:P07237]
A_23_P107994	ENSG00000130748	TMEM160	Transmembrane protein 160 [Source: Uniprot/SWISSPROT Q9NX00]
A_23_P108221	ENSG00000178093	TSSK6	serine/threonine protein kinase SSTK [Source:RefSeq_peptide;Acc:NP_114426]
A_23_P108492	ENSG00000152428	MARS2	methionine-tRNA synthetase 2 precursor [Source:RefSeq_peptide;Acc:NP_612404]
A_23_P108851	ENSG00000128709	HOXD9	Homeobox protein Hox-D9 (Hox-4C) (Hox-5.2). [Source:Uniprot/SWISSPROT;Acc:P28356]
A_23_P109133	ENSG00000101200	AVP	Vasopressin-neurophysin 2-copeptin precursor (AVP-NPII) [Contains: Arg-vasopressin; Neurophysin 2 (Neurophysin-II); Copeptin]. [Source:Uniprot/SWISSPROT;Acc:P01185]
A_23_P109382	ENSG00000063515	GSCL	Homeobox protein goosecoid-like (GSC-2). [Source:Uniprot/SWISSPROT;Acc:O15499]
A_23_P109539	ENSG00000179750	APOBEC3B	Probable DNA dC->dU editing enzyme APOBEC-3B (EC 3.5.4.-) (Phorbolin- 1-related protein) (Phorbolin-2/3). [Source:Uniprot/SWISSPROT;Acc:Q9UH17]
A_23_P109571	ENSG00000100300	BZRP	Peripheral-type benzodiazepine receptor (PBR) (PKBS) (Mitochondrial benzodiazepine receptor). [Source:Uniprot/SWISSPROT;Acc:P30536]
A_23_P109928	ENSG00000163636	PSMD6	26S proteasome non-ATPase regulatory subunit 6 (26S proteasome regulatory subunit S10) (p42A) (Proteasome regulatory particle subunit p44S10) (Phosphonoformate immuno-associated protein 4) (Breast cancer associated protein SGA-113M). [Source:Uniprot/SWISSPROT;Acc:Q15008]
A_23_P110062	ENSG00000145191	EIF2B5	Translation initiation factor eIF-2B epsilon subunit (eIF-2B GDP-GTP exchange factor). [Source:Uniprot/SWISSPROT;Acc:Q13144]
A_23_P110099	ENSG00000114021	NIT2	nitrilase family, member 2 [Source:RefSeq_peptide;Acc:NP_064587]
A_23_P110122	ENSG00000138764	CCNG2	Cyclin G2. [Source:Uniprot/SWISSPROT;Acc:Q16589]
A_23_P110712	ENSG00000120129	DUSP1	Dual specificity protein phosphatase 1 (EC 3.1.3.48) (EC 3.1.3.16) (MAP kinase phosphatase-1) (MKP-1) (Protein-tyrosine phosphatase CL100) (Dual specificity protein phosphatase hVH1). [Source:Uniprot/SWISSPROT;Acc:P28562]
A_23_P111000	ENSG00000112082	PSMB9	Proteasome subunit beta type 9 precursor (EC 3.4.25.1) (Proteasome chain 7) (Macropain chain 7) (Multicatalytic endopeptidase complex chain 7) (RING12 protein) (Low molecular mass protein 2). [Source:Uniprot/SWISSPROT;Acc:P28065]
A_23_P111343	ENSG00000029363	BCLAF1	Bcl-2-associated transcription factor 1 (Btf). [Source:Uniprot/SWISSPROT;Acc:Q9NYF8]
A_23_P112397	ENSG00000159069	FBXW5	F-box/WD-repeat protein 5 (F-box and WD-40 domain protein 5). [Source:Uniprot/SWISSPROT;Acc:Q969U6]
A_23_P112430	ENSG00000136942	RPL35	60S ribosomal protein L35. [Source:Uniprot/SWISSPROT;Acc:P42766]
A_23_P112493	ENSG00000167113	COQ4	Ubiquinone biosynthesis protein COQ4 homolog (Coenzyme Q biosynthesis protein 4 homolog). [Source:Uniprot/SWISSPROT;Acc:Q9Y3A0]
A_23_P113441	ENSG00000144736	SHQ1	SHQ1 homolog [Source:RefSeq_peptide;Acc:NP_060600]
A_23_P114275	ENSG00000101856	PGRMC1	Membrane associated progesterone receptor component 1 (mPR). [Source:Uniprot/SWISSPROT;Acc:O00264]
A_23_P116123	ENSG00000149554	CHEK1	Serine/threonine-protein kinase Chk1 (EC 2.7.1.37). [Source:Uniprot/SWISSPROT;Acc:O14757]
A_23_P116765	ENSG00000167531	LALBA	Alpha-lactalbumin precursor (Lactose synthase B protein). [Source:Uniprot/SWISSPROT;Acc:P00709]
A_23_P117068	ENSG00000139343	SNRPF	Small nuclear ribonucleoprotein F (snRNP-F) (Sm protein F) (Sm-F) (SmF). [Source:Uniprot/SWISSPROT;Acc:P62306]
A_23_P117437	ENSG00000166090	IL17E	Interleukin-17E precursor (IL-17E) (Interleukin-25) (IL-25). [Source:Uniprot/SWISSPROT;Acc:Q9H293]
A_23_P117599	ENSG00000100591	AHSA1	Activator of 90 kDa heat shock protein ATPase homolog 1 (AHA1) (p38). [Source:Uniprot/SWISSPROT;Acc:O95433]
A_23_P117767	ENSG00000140365	COMMD4	COMM domain containing protein 4. [Source:Uniprot/SWISSPROT;Acc:Q9H0A8]
A_23_P119130	ENSG00000105372	RPS19	40S ribosomal protein S19. [Source:Uniprot/SWISSPROT;Acc:P39019]
A_23_P119196	ENSG00000127528	KLF2	Kruppel-like factor 2 (Lung kruppel-like factor). [Source:Uniprot/SWISSPROT;Acc:Q9Y5W3]
A_23_P119622	ENSG00000130288	NDUFA13	NADH-ubiquinone oxidoreductase B16.6 subunit (EC 1.6.5.3) (EC 1.6.99.3) (Complex I-B16.6) (CI-B16.6) (Gene associated with retinoic-interferon-induced mortality 19 protein) (GRIM-19) (Cell death-regulatory protein GRIM-19). [Source:Uniprot/SWISSPROT;Acc:Q9P0J0]
A_23_P119943	ENSG00000115457	IGFBP2	Insulin-like growth factor binding protein 2 precursor (IGFBP-2) (IBP- 2) (IGF-binding protein 2). [Source:Uniprot/SWISSPROT;Acc:P18065]
A_23_P11995	ENSG00000117450	PRDX1	Peroxiredoxin 1 (EC 1.11.1.15) (Thioredoxin peroxidase 2) (Thioredoxin-dependent peroxide reductase 2) (Proliferation-associated protein PAG) (Natural killer cell enhancing factor A) (NKEF-A). [Source:Uniprot/SWISSPROT;Acc:Q06830]
A_23_P120182	ENSG00000130414	NDUFA10	NADH-ubiquinone oxidoreductase 42 kDa subunit, mitochondrial precursor (EC 1.6.5.3) (EC 1.6.99.3) (Complex I-42KD) (CI-42KD). [Source:Uniprot/SWISSPROT;Acc:O95299]
A_23_P120325	ENSG00000084731	KIF3C	Kinesin-like protein KIF3C. [Source:Uniprot/SWISSPROT;Acc:O14782]
A_23_P120644	ENSG00000179501	HIGD1A	HIG1 domain family member 1A (Hypoxia-inducible gene 1 protein) [Source: Uniprot/SWISSPROT Q9Y241]
A_23_P120950	ENSG00000196419	XRCC6	ATP-dependent DNA helicase II, 70 kDa subunit (Lupus Ku autoantigen protein p70) (Ku70) (70 kDa subunit of Ku antigen) (Thyroid-lupus autoantigen) (TLAA) (CTC box binding factor 75 kDa subunit) (CTCBF) (CTC75). [Source:Uniprot/SWISSPROT;Acc:P12956]
A_23_P121051	ENSG00000114054	PCCB	Propionyl-CoA carboxylase beta chain, mitochondrial precursor (EC 6.4.1.3) (PCCase beta subunit) (Propanoyl-CoA:carbon dioxide ligase beta subunit). [Source:Uniprot/SWISSPROT;Acc:P05166]
A_23_P121144	ENSG00000157093	LYZL4	lysozyme-like 4 [Source:RefSeq_peptide;Acc:NP_653235]
A_23_P121293	ENSG00000114638	UPK1B	Uroplakin-1b (Uroplakin Ib) (UPIb) (Tetraspanin-20) (Tspan-20). [Source:Uniprot/SWISSPROT;Acc:O75841]
A_23_P12168	ENSG00000159352	PSMD4	26S proteasome non-ATPase regulatory subunit 4 (26S proteasome regulatory subunit S5A) (Rpn10) (Multiubiquitin chain binding protein) (Antisecretory factor 1) (AF) (ASF). [Source:Uniprot/SWISSPROT;Acc:P55036]
A_23_P121851	ENSG00000113248	PCDHB15	Protocadherin beta 15 precursor (PCDH-beta15). [Source:Uniprot/SWISSPROT;Acc:Q9Y5E8]
A_23_P122228	ENSG00000145494	NDUFS6	NADH-ubiquinone oxidoreductase 13 kDa-A subunit, mitochondrial precursor (EC 1.6.5.3) (EC 1.6.99.3) (Complex I-13KD-A) (CI-13KD-A). [Source:Uniprot/SWISSPROT;Acc:O75380]
A_23_P122350	ENSG00000164379	FOXQ1	Forkhead box protein Q1 (Hepatocyte nuclear factor 3 forkhead homolog 1) (HNF-3/forkhead-like protein 1) (HFH-1). [Source:Uniprot/SWISSPROT;Acc:Q9C009]
A_23_P122563	ENSG00000112489	HKE2	Prefoldin subunit 6 (Protein Ke2). [Source:Uniprot/SWISSPROT;Acc:O15212]
A_23_P123974	ENSG00000168393	DTYMK	Thymidylate kinase (EC 2.7.4.9) (dTMP kinase). [Source:Uniprot/SWISSPROT;Acc:P23919]
A_23_P124065	ENSG00000141385	AFG3L2	AFG3-like protein 2 (EC 3.4.24.-) (Paraplegin-like protein). [Source:Uniprot/SWISSPROT;Acc:Q9Y4W6]
A_23_P124470	ENSG00000168439	STIP1	Stress-induced-phosphoprotein 1 (STI1) (Hsc70/Hsp90-organizing protein) (Hop) (Transformation-sensitive protein IEF SSP 3521). [Source:Uniprot/SWISSPROT;Acc:P31948]
A_23_P124619	ENSG00000189334	S100A14	S100 calcium-binding protein A14 (S114). [Source:Uniprot/SWISSPROT;Acc:Q9HCY8]
A_23_P125107	ENSG00000198638	HLA-B	HLA class I histocompatibility antigen, B-7 alpha chain precursor (MHC class I antigen B*7). [Source:Uniprot/SWISSPROT;Acc:P01889]
A_23_P126162	ENSG00000121905	HPCA	Neuron specific calcium-binding protein hippocalcin (Calcium-binding protein BDR-2). [Source:Uniprot/SWISSPROT;Acc:P84074]
A_23_P12675	ENSG00000197746	PSAP	Proactivator polypeptide precursor [Contains: Saposin A (Protein A); Saposin B-Val; Saposin B (Sphingolipid activator protein 1) (SAP-1) (Cerebroside sulfate activator) (CSAct) (Dispersin) (Sulfatide/GM1 activator); Saposin C (Co-beta-glucosidase) (A1 act [Source:Uniprot/SWISSPROT;Acc:P07602]
A_23_P12686	ENSG00000151892	GFRA1	GDNF family receptor alpha 1 precursor (GFR-alpha 1) (GDNF receptor alpha) (GDNFR-alpha) (TGF-beta-related neurotrophic factor receptor 1) (RET ligand 1). [Source:Uniprot/SWISSPROT;Acc:P56159]
A_23_P12733	ENSG00000099284	H2AFY2	Core histone macro-H2A.2 (Histone macroH2A2) (mH2A2). [Source:Uniprot/SWISSPROT;Acc:Q9P0M6]
A_23_P127353	ENSG00000167792	NDUFV1	NADH-ubiquinone oxidoreductase 51 kDa subunit, mitochondrial precursor (EC 1.6.5.3) (EC 1.6.99.3) (Complex I-51KD) (CI-51KD) (NADH dehydrogenase flavoprotein 1). [Source:Uniprot/SWISSPROT;Acc:P49821]
A_23_P127406	ENSG00000186280	JMJD2D	jumonji domain containing 2D [Source:RefSeq_peptide;Acc:NP_060509]
A_23_P127460	ENSG00000173101	SIPA1	Signal-induced proliferation-associated protein 1 (Sipa-1) (GTPase- activating protein Spa-1) (p130 SPA-1). [Source:Uniprot/SWISSPROT;Acc:Q96FS4]
A_23_P127824	ENSG00000130595	TNNT3	Mitochondrial 39S ribosomal protein L23 (L23mt) (MRP-L23) (L23 mitochondrial-related protein) (Ribosomal protein L23-like). [Source:Uniprot/SWISSPROT;Acc:Q16540]
A_23_P128036	ENSG00000166986	MARS	Methionyl-tRNA synthetase (EC 6.1.1.10) (Methionine--tRNA ligase) (MetRS). [Source:Uniprot/SWISSPROT;Acc:P56192]
A_23_P128155	ENSG00000167553	TUBA1C	Tubulin alpha-6 chain (Alpha-tubulin 6). [Source:Uniprot/SWISSPROT;Acc:Q9BQE3]
A_23_P128230	ENSG00000123358	NR4A1	Orphan nuclear receptor NR4A1 (Orphan nuclear receptor HMR) (Early response protein NAK1) (TR3 orphan receptor) (ST-59). [Source:Uniprot/SWISSPROT;Acc:P22736]
A_23_P128587	ENSG00000150459	SAP18	Histone deacetylase complex subunit SAP18 (Sin3-associated polypeptide, 18 kDa) (Sin3 associated polypeptide p18) (2HOR0202). [Source:Uniprot/SWISSPROT;Acc:O00422]
A_23_P128956	ENSG00000165861	ZFYVE1	Zinc finger FYVE domain containing protein 1 (Double FYVE-containing protein 1) (Tandem FYVE fingers-1) (SR3). [Source:Uniprot/SWISSPROT;Acc:Q9HBF4]
A_23_P129216	ENSG00000103876	FAH	Fumarylacetoacetase (EC 3.7.1.2) (Fumarylacetoacetate hydrolase) (Beta-diketonase) (FAA). [Source:Uniprot/SWISSPROT;Acc:P16930]
A_23_P129496	ENSG00000179776	CDH5	Vascular endothelial-cadherin precursor (VE-cadherin) (Cadherin-5) (7B4 antigen) (CD144 antigen). [Source:Uniprot/SWISSPROT;Acc:P33151]
A_23_P130027	ENSG00000049283	EPN3	Epsin-3 (EPS-15 interacting protein 3). [Source:Uniprot/SWISSPROT;Acc:Q9H201]
A_23_P130040	ENSG00000167085	PHB	Prohibitin. [Source:Uniprot/SWISSPROT;Acc:P35232]
A_23_P130527	ENSG00000105401	CDC37	Hsp90 co-chaperone Cdc37 (Hsp90 chaperone protein kinase-targeting subunit) (p50Cdc37). [Source:Uniprot/SWISSPROT;Acc:Q16543]
A_23_P130586	ENSG00000141977	CIB3	Calcium and integrin-binding protein 3 (Kinase interacting protein 3) (KIP 3). [Source:Uniprot/SWISSPROT;Acc:Q96Q77]
A_23_P131202	ENSG00000144485	HES6	Transcription cofactor HES-6 (Hairy and enhancer of split 6) (C- HAIRY1). [Source:Uniprot/SWISSPROT;Acc:Q96HZ4]
A_23_P131263	ENSG00000082126	MPP4	MAGUK p55 subfamily member 4 (Discs large homolog 6) (Amyotrophic lateral sclerosis 2 chromosomal region candidate gene protein 5). [Source:Uniprot/SWISSPROT;Acc:Q96JB8]
A_23_P131417	ENSG00000115677	HDLBP	Vigilin (High density lipoprotein-binding protein) (HDL-binding protein). [Source:Uniprot/SWISSPROT;Acc:Q00341]
A_23_P131866	ENSG00000087586	STK6	Serine/threonine-protein kinase 6 (EC 2.7.1.37) (Serine/threonine kinase 15) (Aurora/IPL1-related kinase 1) (Aurora-related kinase 1) (hARK1) (Aurora-A) (Breast-tumor-amplified kinase). [Source:Uniprot/SWISSPROT;Acc:O14965]
A_23_P132569	ENSG00000163581	SLC2A2	Solute carrier family 2, facilitated glucose transporter member 2 (Glucose transporter type 2, liver). [Source:Uniprot/SWISSPROT;Acc:P11168]
A_23_P133263	ENSG00000112972	HMGCS1	Hydroxymethylglutaryl-CoA synthase, cytoplasmic (EC 2.3.3.10) (HMG-CoA synthase) (3-hydroxy-3-methylglutaryl coenzyme A synthase). [Source:Uniprot/SWISSPROT;Acc:Q01581]
A_23_P13344	ENSG00000186676	EEF1G	Elongation factor 1-gamma (EF-1-gamma) (eEF-1B gamma). [Source:Uniprot/SWISSPROT;Acc:P26641]
A_23_P133694	ENSG00000112759	SLC29A1	Equilibrative nucleoside transporter 1 (Equilibrative nitrobenzylmercaptopurine riboside-sensitive nucleoside transporter) (Equilibrative NBMPR-sensitive nucleoside transporter) (Nucleoside transporter, es-type) (Solute carrier family 29 member 1). [Source:Uniprot/SWISSPROT;Acc:Q99808]
A_23_P134014	ENSG00000189007	DEADC1	deaminase domain containing 1 [Source:RefSeq_peptide;Acc:NP_872309]
A_23_P134953	ENSG00000147872	ADFP	Adipophilin (Adipose differentiation-related protein) (ADRP). [Source:Uniprot/SWISSPROT;Acc:Q99541]
A_23_P123974	ENSG00000168393	DTYMK	Thymidylate kinase (EC 2.7.4.9) (dTMP kinase). [Source:Uniprot/SWISSPROT;Acc:P23919]
A_23_P135454	ENSG00000141385	AFG3L2	AFG3-like protein 2 (EC 3.4.24.-) (Paraplegin-like protein). [Source:Uniprot/SWISSPROT;Acc:Q9Y4W6]
A_23_P135769	ENSG00000075624	ACTB	Actin, cytoplasmic 1 (Beta-actin). [Source:Uniprot/SWISSPROT;Acc:P60709]
A_23_P136148	ENSG00000008838	THRAP4	Thyroid hormone receptor-associated protein complex 100 kDa component (Trap100) (Thyroid hormone receptor associated protein 4) (Vitamin D3 receptor-interacting protein complex component DRIP100) (Activator- recruited cofactor 100 kDa component) (ARC100). [Source:Uniprot/SWISSPROT;Acc:O75448]
A_23_P137016	ENSG00000130066	SAT	Diamine acetyltransferase 1 (EC 2.3.1.57) (Spermidine/spermine N(1)- acetyltransferase 1) (SSAT) (SSAT-1) (Putrescine acetyltransferase) (Polyamine N-acetyltransferase 1). [Source:Uniprot/SWISSPROT;Acc:P21673]
A_23_P137391	ENSG00000074800	ENO1	Alpha enolase (EC 4.2.1.11) (2-phospho-D-glycerate hydro-lyase) (Non- neural enolase) (NNE) (Enolase 1) (Phosphopyruvate hydratase) (C-myc promoter-binding protein) (MBP-1) (MPB-1) (Plasminogen-binding protein). [Source:Uniprot/SWISSPROT;Acc:P06733]
A_23_P138507	ENSG00000170312	CDC2	Cell division control protein 2 homolog (EC 2.7.1.37) (p34 protein kinase) (Cyclin-dependent kinase 1) (CDK1). [Source:Uniprot/SWISSPROT;Acc:P06493]
A_23_P138938	ENSG00000082175	PGR	Progesterone receptor (PR). [Source:Uniprot/SWISSPROT;Acc:P06401]
A_23_P13897	ENSG00000111640	GAPDH	Glyceraldehyde-3-phosphate dehydrogenase, liver (EC 1.2.1.12) (GAPDH). [Source:Uniprot/SWISSPROT;Acc:P04406]
A_23_P139327	ENSG00000167332	OR51E2	Olfactory receptor 51E2 (Prostate specific G-protein coupled receptor) (HPRAJ). [Source:Uniprot/SWISSPROT;Acc:Q9H255]
A_23_P139376	ENSG00000149273	RPS3	40S ribosomal protein S3. [Source:Uniprot/SWISSPROT;Acc:P23396]
A_23_P139547	ENSG00000167552	TUBA1A	Tubulin alpha-3 chain (Alpha-tubulin 3) (Tubulin B-alpha-1). [Source:Uniprot/SWISSPROT;Acc:Q71U36]
A_23_P139619	ENSG00000170442	KRTHB6	Keratin, type II cuticular Hb6 (Hair keratin, type II Hb6) (ghHb6). [Source:Uniprot/SWISSPROT;Acc:O43790]
A_23_P139704	ENSG00000139318	DUSP6	Dual specificity protein phosphatase 6 (EC 3.1.3.48) (EC 3.1.3.16) (Mitogen-activated protein kinase phosphatase 3) (MAP kinase phosphatase 3) (MKP-3) (Dual specificity protein phosphatase PYST1). [Source:Uniprot/SWISSPROT;Acc:Q16828]
A_23_P141005	ENSG00000159461	AMFR	Autocrine motility factor receptor, isoform 2 (EC 6.3.2.-) (AMF receptor) (gp78). [Source:Uniprot/SWISSPROT;Acc:Q9UKV5]
A_23_P141028	ENSG00000131143	COX4I1	Cytochrome c oxidase subunit IV isoform 1, mitochondrial precursor (EC 1.9.3.1) (COX IV-1) (Cytochrome c oxidase polypeptide IV). [Source:Uniprot/SWISSPROT;Acc:P13073]
A_23_P141946	ENSG00000090006	LTBP4	latent transforming growth factor beta binding protein 4 [Source:RefSeq_peptide;Acc:NP_003564]
A_23_P142018	ENSG00000105618	PRPF31	pre-mRNA processing factor 31 homolog [Source:RefSeq_peptide;Acc:NP_056444]
A_23_P142039	ENSG00000132005	RFX1	MHC class II regulatory factor RFX1 (RFX) (Enhancer factor C) (EF-C). [Source:Uniprot/SWISSPROT;Acc:P22670]
A_23_P142045	ENSG00000167815	PRDX2	Peroxiredoxin 2 (EC 1.11.1.15) (Thioredoxin peroxidase 1) (Thioredoxin-dependent peroxide reductase 1) (Thiol-specific antioxidant protein) (TSA) (PRP) (Natural killer cell enhancing factor B) (NKEF-B). [Source:Uniprot/SWISSPROT;Acc:P32119]
A_23_P142146	ENSG00000063177	RPL18	60S ribosomal protein L18. [Source:Uniprot/SWISSPROT;Acc:Q07020]
A_23_P143184	ENSG00000101057	MYBL2	Myb-related protein B (B-Myb). [Source:Uniprot/SWISSPROT;Acc:P10244]
A_23_P143417	ENSG00000125995	C20orf52	Uncharacterized protein C20orf52. [Source:Uniprot/SWISSPROT;Acc:P60602]
A_23_P14358	ENSG00000142208	AKT1	RAC-alpha serine/threonine-protein kinase (EC 2.7.1.37) (RAC-PK-alpha) (Protein kinase B) (PKB) (C-AKT). [Source:Uniprot/SWISSPROT;Acc:P31749]
A_23_P144188	ENSG00000169359	SLC33A1	acetyl-coenzyme A transporter [Source:RefSeq_peptide;Acc:NP_004724]
A_23_P144224	ENSG00000008952	TLOC1	translocation protein 1 [Source:RefSeq_peptide;Acc:NP_003253]
A_23_P144476	ENSG00000164056	SPRY1	Sprouty homolog 1 (Spry-1). [Source:Uniprot/SWISSPROT;Acc:O43609]
A_23_P145074	ENSG00000146278	PNRC1	Proline-rich nuclear receptor coactivator 1 (Proline-rich protein 2) (B4-2 protein). [Source:Uniprot/SWISSPROT;Acc:Q12796]
A_23_P145114	ENSG00000001084	GCLC	Glutamate--cysteine ligase catalytic subunit (EC 6.3.2.2) (Gamma- glutamylcysteine synthetase) (Gamma-ECS) (GCS heavy chain). [Source:Uniprot/SWISSPROT;Acc:P48506]
A_23_P145264	ENSG00000137403	HLA-F	HLA class I histocompatibility antigen, alpha chain F precursor (HLA F antigen) (Leukocyte antigen F) (CDA12). [Source:Uniprot/SWISSPROT;Acc:P30511]
A_23_P145529	ENSG00000135549	PKIB	cAMP-dependent protein kinase inhibitor, beta form (PKI-beta). [Source:Uniprot/SWISSPROT;Acc:Q9C010]
A_23_P145675	ENSG00000077080	ACTL6B	Actin-like protein 6B (53 kDa BRG1-associated factor B) (Actin-related protein Baf53b) (ArpNalpha). [Source:Uniprot/SWISSPROT;Acc:O94805]
A_23_P145984	ENSG00000106025	TSPAN12	Tetraspanin-12 (Tspan-12) (Transmembrane 4 superfamily member 12) (Tetraspan NET-2). [Source:Uniprot/SWISSPROT;Acc:O95859]
A_23_P146186	ENSG00000179041	RRS1	Ribosome biogenesis regulatory protein homolog. [Source:Uniprot/SWISSPROT;Acc:Q15050]
A_23_P146637	ENSG00000147955	OPRS1	opioid receptor, sigma 1 isoform 4 [Source:RefSeq_peptide;Acc:NP_671515]
A_23_P146783	ENSG00000183091	NEB	nebulin (NEB), mRNA [Source:RefSeq_dna;Acc:NM_004543]
A_23_P14716	ENSG00000159322	ADPGK	ADP-dependent glucokinase (EC 2.7.1.147) (ADPGK) (ADP-GK) (RbBP-35). [Source:Uniprot/SWISSPROT;Acc:Q9BRR6]
A_23_P147178	ENSG00000173267	SNCG	Gamma-synuclein (Persyn) (Breast cancer-specific gene 1 protein) (Synoretin) (SR). [Source:Uniprot/SWISSPROT;Acc:O76070]
A_23_P147439	ENSG00000168488	ATXN2L	Ataxin-2-like protein (Ataxin-2 domain protein) (Ataxin-2-related protein). [Source:Uniprot/SWISSPROT;Acc:Q8WWM7]
A_23_P147834	ENSG00000145242	EPHA5	Ephrin type-A receptor 5 precursor (EC 2.7.1.112) (Tyrosine-protein kinase receptor EHK-1) (EPH homology kinase 1) (Receptor protein- tyrosine kinase HEK7). [Source:Uniprot/SWISSPROT;Acc:P54756]
A_23_P148095	ENSG00000176101	SSNA1	Sjogren's syndrome nuclear autoantigen 1 (Nuclear autoantigen of 14 kDa). [Source:Uniprot/SWISSPROT;Acc:O43805]
A_23_P148546	ENSG00000102030	ARD1A	N-terminal acetyltransferase complex ARD1 subunit homolog (EC 2.3.1.88) (EC 2.3.1.-). [Source:Uniprot/SWISSPROT;Acc:P41227]
A_23_P149206	ENSG00000117411	B4GALT2	Beta-1,4-galactosyltransferase 2 (EC 2.4.1.-) (Beta-1,4-GalTase 2) (Beta4Gal-T2) (b4Gal-T2) (UDP-galactose:beta-N-acetylglucosamine beta- 1,4-galactosyltransferase 2) (UDP-Gal:beta-GlcNAc beta-1,4- galactosyltransferase 2) [Includes: Lactose synthase A pr [Source:Uniprot/SWISSPROT;Acc:O60909]
A_23_P149724	ENSG00000069275	NUCKS1	Nuclear ubiquitous casein and cyclin-dependent kinases substrate (P1). [Source:Uniprot/SWISSPROT;Acc:Q9H1E3]
A_23_P150198	ENSG00000150244	TRIM48	Tripartite motif protein 48 (RING finger protein 101). [Source:Uniprot/SWISSPROT;Acc:Q8IWZ4]
A_23_P150267	ENSG00000174483	BBS1/ DPP3	Bardet-Biedl syndrome 1 protein (BBS2-like protein 2). [Source:Uniprot/SWISSPROT;Acc:Q8NFJ9]
A_23_P150619	ENSG00000110171	TRIM3	Tripartite motif protein 3 (RING finger protein 22) (Brain-expressed RING finger protein) (RING finger protein 97). [Source:Uniprot/SWISSPROT;Acc:O75382]
A_23_P151196	ENSG00000106244	PDAP1	28 kDa heat- and acid-stable phosphoprotein (PDGF-associated protein) (PAP) (PDGFA-associated protein 1) (PAP1). [Source:Uniprot/SWISSPROT;Acc:Q13442]
A_23_P151497	ENSG00000166166	C14orf172	tRNA (adenine-N(1)-)-methyltransferase catalytic subunit TRM61 [Source: Uniprot/SWISSPROT Q96FX7]
A_23_P151956	ENSG00000074410	CA12	Carbonic anhydrase 12 precursor (EC 4.2.1.1) (Carbonic anhydrase XII) (Carbonate dehydratase XII) (CA-XII) (Tumor antigen HOM-RCC-3.1.3). [Source:Uniprot/SWISSPROT;Acc:O43570]
A_23_P152136	ENSG00000181938	GINS3	GINS complex subunit 3 (Psf3 homolog) [Source: Uniprot/SWISSPROT Q96FX7]
A_23_P152284	ENSG00000161981	C16orf33	U11/U12 snRNP 25 kDa protein (Minus-99 protein). [Source:Uniprot/SWISSPROT;Acc:Q9BV90]
A_23_P152487	ENSG00000065427	KARS	Lysyl-tRNA synthetase (EC 6.1.1.6) (Lysine--tRNA ligase) (LysRS). [Source:Uniprot/SWISSPROT;Acc:Q15046]
A_23_P152901	ENSG00000174326	SLC16A11	solute carrier family 16, member 11 [Source:RefSeq_peptide;Acc:NP_699188]
A_23_P153197	ENSG00000177426	TGIF	5'-TG-3' interacting factor (Homeobox protein TGIF). [Source:Uniprot/SWISSPROT;Acc:Q15583]
A_23_P153236	ENSG00000130724	CHMP2A	Charged multivesicular body protein 2a (Chromatin modifying protein 2a) (CHMP2a) (Vacuolar protein sorting 2-1) (Vps2-1) (hVps2-1) (Putative breast adenocarcinoma marker BC-2). [Source:Uniprot/SWISSPROT;Acc:O43633]
A_23_P153540	ENSG00000105523	FAM83E	family with sequence similarity 83, member E (FAM83E) [Source: RefSeq_dna NM_017708]
A_23_P153562	ENSG00000197405	C5R1	C5a anaphylatoxin chemotactic receptor (C5a-R) (C5aR) (CD88 antigen). [Source:Uniprot/SWISSPROT;Acc:P21730]
A_23_P153757	ENSG00000130520	LSM4	U6 snRNA-associated Sm-like protein LSm4 (Glycine-rich protein) (GRP). [Source:Uniprot/SWISSPROT;Acc:Q9Y4Z0]
A_23_P153920	ENSG00000078018	MAP2	Microtubule-associated protein 2 (MAP 2) (MAP-2). [Source:Uniprot/SWISSPROT;Acc:P11137]
A_23_P154675	ENSG00000125835	SNRPB	Small nuclear ribonucleoprotein associated proteins B and B' (snRNP-B) (Sm protein B/B') (Sm-B/Sm-B') (SmB/SmB'). [Source:Uniprot/SWISSPROT;Acc:P14678]
A_23_P154938	ENSG00000100084	HIRA	HIRA protein (TUP1-like enhancer of split protein 1). [Source:Uniprot/SWISSPROT;Acc:P54198]
A_23_P155017	ENSG00000128342	LIF	Leukemia inhibitory factor precursor (LIF) (Differentiation- stimulating factor) (D factor) (Melanoma-derived LPL inhibitor) (MLPLI) (Emfilermin). [Source:Uniprot/SWISSPROT;Acc:P15018]
A_23_P156327	ENSG00000120708	TGFBI	Transforming growth factor-beta-induced protein ig-h3 precursor (Beta ig-h3) (Kerato-epithelin) (RGD-containing collagen associated protein) (RGD-CAP). [Source:Uniprot/SWISSPROT;Acc:Q15582]
A_23_P156498	ENSG00000012660	ELOVL5	homolog of yeast long chain polyunsaturated fatty acid elongatio [Source:RefSeq_peptide;Acc:NP_068586]
A_23_P156645	ENSG00000187888	HLA-G	HLA class I histocompatibility antigen, alpha chain G precursor (HLA G antigen). [Source:Uniprot/SWISSPROT;Acc:P17693]
A_23_P156739	ENSG00000137288	C6orf125	Protein C6orf125 (Breast cancer associated protein SGA-81M). [Source:Uniprot/SWISSPROT;Acc:Q9BRT2]
A_23_P15705	ENSG00000142507	PSMB6	Proteasome subunit beta type 6 precursor (EC 3.4.25.1) (Proteasome delta chain) (Macropain delta chain) (Multicatalytic endopeptidase complex delta chain) (Proteasome subunit Y). [Source:Uniprot/SWISSPROT;Acc:P28072]
A_23_P158041	ENSG00000165269	AQP7	Aquaporin-7 (AQP-7) (Aquaporin-7-like) (Aquaporin adipose) (AQPap). [Source:Uniprot/SWISSPROT;Acc:O14520]
A_23_P159316	ENSG00000170819	BFSP2	Phakinin (Beaded filament structural protein 2) (Lens fiber cell beaded filament protein CP 49) (CP49) (49 kDa cytoskeletal protein) (CP 47) (CP47) (Lens intermediate filament-like light) (LIFL-L). [Source:Uniprot/SWISSPROT;Acc:Q13515]
A_23_P159421	ENSG00000170634	ACYP2	Acylphosphatase, muscle type isozyme (EC 3.6.1.7) (Acylphosphate phosphohydrolase). [Source:Uniprot/SWISSPROT;Acc:P14621]
A_23_P160214	ENSG00000085831	C1orf34	Uncharacterized protein C1orf34. [Source:Uniprot/SPTREMBL;Acc:Q9BT24]
A_23_P160631	ENSG00000163468	CCT3	T-complex protein 1, gamma subunit (TCP-1-gamma) (CCT-gamma) (hTRiC5). [Source:Uniprot/SWISSPROT;Acc:P49368]
A_23_P160920	ENSG00000162366	PDZK1IP1	PDZK1-interacting protein 1 (17 kDa membrane-associated protein) (DD96 protein). [Source:Uniprot/SWISSPROT;Acc:Q13113]
A_23_P161152	ENSG00000148459	TPRT	trans-prenyltransferase [Source:RefSeq_peptide;Acc:NP_055132]
A_23_P161190	ENSG00000026025	VIM	Vimentin. [Source:Uniprot/SWISSPROT;Acc:P08670]
A_23_P161209	ENSG00000151208	DLG5	Discs large homolog 5 (Placenta and prostate DLG) (Discs large protein P-dlg). [Source:Uniprot/SWISSPROT;Acc:Q8TDM6]
A_23_P161386	ENSG00000052758	SLIT1	Slit homolog 1 protein precursor (Slit-1) (Multiple epidermal growth factor-like domains 4). [Source:Uniprot/SWISSPROT;Acc:O75093]
A_23_P161399	ENSG00000119950	MXI1	MAX interacting protein 1 (MXI1 protein). [Source:Uniprot/SWISSPROT;Acc:P50539]
A_23_P161528	ENSG00000172932	ANKRD13D	ankyrin repeat domain 13 family, member D [Source:RefSeq_peptide;Acc:NP_997237] [Source:Uniprot/SWISSPROT;Acc:Q6ZTN6]
A_23_P161552	ENSG00000149182	ZNF289	zinc finger protein 289, ID1 regulated [Source:RefSeq_peptide;Acc:NP_115765]
A_23_P161940	ENSG00000110484	SCGB2A2	Mammaglobin A precursor (Mammaglobin-1) (Secretoglobin family 2A member 2). [Source:Uniprot/SWISSPROT;Acc:Q13296]
A_23_P161998	ENSG00000110169	HPX	Hemopexin precursor (Beta-1B-glycoprotein). [Source:Uniprot/SWISSPROT;Acc:P02790]
A_23_P162238	ENSG00000111540	RAB5B	Ras-related protein Rab-5B. [Source:Uniprot/SWISSPROT;Acc:P61020]
A_23_P162866	ENSG00000080824	HSPCA	Heat shock protein HSP 90-alpha (HSP 86). [Source:Uniprot/SWISSPROT;Acc:P07900]
A_23_P163440	ENSG00000183496	RKHD3	ring finger and KH domain containing 3 [Source:RefSeq_peptide;Acc:NP_115622]
A_23_P163782	ENSG00000198417	MT1H	Metallothionein-1H (MT-1H) (Metallothionein-IH) (MT-IH) (Metallothionein-0) (MT-0). [Source:Uniprot/SWISSPROT;Acc:P80294]
A_23_P164028	ENSG00000087191	PSMC5	26S protease regulatory subunit 8 (Proteasome subunit p45) (p45/SUG) (Proteasome 26S subunit ATPase 5) (Thyroid hormone receptor interacting protein 1) (TRIP1). [Source:Uniprot/SWISSPROT;Acc:P62195]
A_23_P164235	ENSG00000159199	ATP5G1	ATP synthase lipid-binding protein, mitochondrial precursor (EC 3.6.3.14) (ATP synthase proteolipid P1) (ATPase protein 9) (ATPase subunit C). [Source:Uniprot/SWISSPROT;Acc:P05496]
A_23_P165028	ENSG00000167657	DAPK3	Death-associated protein kinase 3 (EC 2.7.1.37) (DAP kinase 3) (DAP- like kinase) (Dlk) (ZIP-kinase). [Source:Uniprot/SWISSPROT;Acc:O43293]
A_23_P165280	ENSG00000099817	POLR2E	DNA-directed RNA polymerase II 23 kDa polypeptide (EC 2.7.7.6) (RPB25) (RPB5) (RPABC1) (XAP4). [Source:Uniprot/SWISSPROT;Acc:P19388]
A_23_P165624	ENSG00000123610	TNFAIP6	Tumor necrosis factor-inducible protein TSG-6 precursor (TNF- stimulated gene 6 protein) (Hyaluronate-binding protein). [Source:Uniprot/SWISSPROT;Acc:P98066]
A_23_P165989	ENSG00000124257	NEURL2	Neuralized-like protein 2. [Source:Uniprot/SWISSPROT;Acc:Q9BR09]
A_23_P166023	ENSG00000101132	PFDN4	Prefoldin subunit 4 (Protein C-1). [Source:Uniprot/SWISSPROT;Acc:Q9NQP4]
A_23_P166135	ENSG00000088930	XRN2	5'-3' exoribonuclease 2 (EC 3.1.11.-) (DHM1-like protein) (DHP protein). [Source:Uniprot/SWISSPROT;Acc:Q9H0D6]
A_23_P166453	ENSG00000128283	CDC42EP1	Cdc42 effector protein 1 (Binder of Rho GTPases 5) (Serum protein MSE55). [Source:Uniprot/SWISSPROT;Acc:Q00587]
A_23_P16781	ENSG00000115020	PIP5K3	FYVE finger-containing phosphoinositide kinase (EC 2.7.1.68) (1- phosphatidylinositol-4-phosphate 5-kinase) (PIP5K) (PtdIns(4)P-5- kinase) (PIKfyve) (p235). [Source:Uniprot/SWISSPROT;Acc:Q9Y2I7]
A_23_P167872	ENSG00000164393	GPR111	Probable G-protein coupled receptor 111 (G-protein coupled receptor PGR20). [Source:Uniprot/SWISSPROT;Acc:Q8IZF7]
A_23_P167888	ENSG00000137266	C6orf85	ion transporter protein [Source:RefSeq_peptide;Acc:NP_068764]
A_23_P167983	ENSG00000180573	HIST1H2AC	Histone H2A.l (H2A/l). [Source:Uniprot/SWISSPROT;Acc:Q93077]
A_23_P16817	ENSG00000013441	CLK1	Dual specificity protein kinase CLK1 (EC 2.7.1.37) (EC 2.7.1.112) (CDC-like kinase 1). [Source:Uniprot/SWISSPROT;Acc:P49759]
A_23_P1682	ENSG00000151715	TMEM45B	transmembrane protein 45B [Source:RefSeq_peptide;Acc:NP_620143]
A_23_P168211	ENSG00000154978	ECOP	EGFR-coamplified and overexpressed protein [Source:RefSeq_peptide;Acc:NP_110423]
A_23_P168236	ENSG00000112739	PRPF4B	Serine/threonine-protein kinase PRP4 homolog (EC 2.7.1.37) (PRP4 pre- mRNA processing factor 4 homolog) (PRP4 kinase). [Source:Uniprot/SWISSPROT;Acc:Q13523]
A_23_P168616	ENSG00000189056	RELN	Reelin precursor (EC 3.4.21.-). [Source:Uniprot/SWISSPROT;Acc:P78509]
A_23_P168651	ENSG00000105810	CDK6	Cell division protein kinase 6 (EC 2.7.1.37) (Serine/threonine-protein kinase PLSTIRE). [Source:Uniprot/SWISSPROT;Acc:Q00534]
A_23_P169061	ENSG00000082556	OPRK1	Kappa-type opioid receptor (KOR-1). [Source:Uniprot/SWISSPROT;Acc:P41145]
A_23_P169307	ENSG00000137026	IFNA14	Interferon alpha-14 precursor (Interferon alpha-H) (LeIF H) (Interferon lambda-2-H). [Source:Uniprot/SWISSPROT;Acc:P01570]
A_23_P169612	ENSG00000121031	PRKDC	DNA-dependent protein kinase catalytic subunit (EC 2.7.1.37) (DNA- PKcs) (DNPK1) (p460). [Source:Uniprot/SWISSPROT;Acc:P78527]
A_23_P169966	ENSG00000171595	DNAI2	Dynein intermediate chain 2, axonemal (Axonemal dynein intermediate chain 2). [Source:Uniprot/SWISSPROT;Acc:Q9GZS0]
A_23_P170352	ENSG00000183093	MRPL12	39S ribosomal protein L12, mitochondrial precursor (L12mt) (MRP-L12) (5c5-2). [Source:Uniprot/SWISSPROT;Acc:P52815]
A_23_P170628	ENSG00000170791	CHCHD7	Coiled-coil-helix-coiled-coil-helix domain containing protein 7. [Source:Uniprot/SWISSPROT;Acc:Q9BUK0]
A_23_P171310	ENSG00000165775	FUNDC2	FUN14 domain containing 2 [Source:RefSeq_peptide;Acc:NP_076423]
A_23_P19084	ENSG00000197451	HNRPAB	Heterogeneous nuclear ribonucleoprotein A/B (hnRNP A/B) (APOBEC-1 binding protein 1) (ABBP-1). [Source:Uniprot/SWISSPROT;Acc:Q99729]
A_23_P19302	ENSG00000026297	RNASET2	Ribonuclease T2 precursor (EC 3.1.27.-) (Ribonuclease 6). [Source:Uniprot/SWISSPROT;Acc:O00584]
A_23_P19333	ENSG00000124731	TREM1	Triggering receptor expressed on myeloid cells 1 precursor (Triggering receptor expressed on monocytes 1) (TREM-1). [Source:Uniprot/SWISSPROT;Acc:Q9NP99]
A_23_P19917	ENSG00000122566	HNRPA2B1	Heterogeneous nuclear ribonucleoproteins A2/B1 (hnRNP A2 / hnRNP B1). [Source:Uniprot/SWISSPROT;Acc:P22626]
A_23_P200222	ENSG00000157193	LRP8	Low-density lipoprotein receptor-related protein 8 precursor (Apolipoprotein E receptor 2). [Source:Uniprot/SWISSPROT;Acc:Q14114]
A_23_P200288	ENSG00000143546	S100A8	Calgranulin A (Migration inhibitory factor-related protein 8) (MRP-8) (Cystic fibrosis antigen) (CFAG) (P8) (Leukocyte L1 complex light chain) (S100 calcium-binding protein A8) (Calprotectin L1L subunit) (Urinary stone protein band A). [Source:Uniprot/SWISSPROT;Acc:P05109]
A_23_P200414	ENSG00000184007	PTP4A2	Protein tyrosine phosphatase type IVA protein 2 (EC 3.1.3.48) (Protein-tyrosine phosphatase 4a2) (Protein-tyrosine phosphatase of regenerating liver-2) (PRL-2) (PTP(CAAXII)) (HU-PP-1) (OV-1). [Source:Uniprot/SWISSPROT;Acc:Q12974]
A_23_P200443	ENSG00000160691	SHC1	SHC transforming protein 1 (SH2 domain protein C1) (Src homology 2 domain containing transforming protein C1). [Source:Uniprot/SWISSPROT;Acc:P29353]
A_23_P200585	ENSG00000117298	ECE1	Endothelin-converting enzyme 1 (EC 3.4.24.71) (ECE-1). [Source:Uniprot/SWISSPROT;Acc:P42892]
A_23_P200976	ENSG00000178922	HYI	hydroxypyruvate isomerase homolog [Source:RefSeq_peptide;Acc:NP_112484]
A_23_P201711	ENSG00000197956	S100A6	Calcyclin (Prolactin receptor associated protein) (PRA) (Growth factor-inducible protein 2A9) (S100 calcium-binding protein A6) (MLN 4). [Source:Uniprot/SWISSPROT;Acc:P06703]
A_23_P201747	ENSG00000117115	PADI2	Protein-arginine deiminase type II (EC 3.5.3.15) (Peptidylarginine deiminase II) (PAD-H19). [Source:Uniprot/SWISSPROT;Acc:Q9Y2J8]
A_23_P20193	ENSG00000130429	ARPC1B	Actin-related protein 2/3 complex subunit 1B (ARP2/3 complex 41 kDa subunit) (p41-ARC). [Source:Uniprot/SWISSPROT;Acc:O15143]
A_23_P202053	ENSG00000151655	ITIH2	Inter-alpha-trypsin inhibitor heavy chain H2 precursor (ITI heavy chain H2) (Inter-alpha-inhibitor heavy chain 2) (Inter-alpha-trypsin inhibitor complex component II) (Serum-derived hyaluronan-associated protein) (SHAP). [Source:Uniprot/SWISSPROT;Acc:P19823]
A_23_P202170	ENSG00000198408	MGEA5	meningioma expressed antigen 5 (hyaluronidase) [Source:RefSeq_peptide;Acc:NP_036347]
A_23_P202307	ENSG00000068383	INPP5A	Type I inositol-1,4,5-trisphosphate 5-phosphatase (EC 3.1.3.56) (5PTase). [Source:Uniprot/SWISSPROT;Acc:Q14642]
A_23_P202448	ENSG00000107562	CXCL12	Stromal cell-derived factor 1 precursor (SDF-1) (CXCL12) (Pre-B cell growth stimulating factor) (PBSF) (hIRH) [Contains: SDF-1-beta(3-72); SDF-1-alpha(3-67)]. [Source:Uniprot/SWISSPROT;Acc:P48061]
A_23_P202640	ENSG00000006534	ALDH3B1	Aldehyde dehydrogenase 3B1 (EC 1.2.1.5) (Aldehyde dehydrogenase 7). [Source:Uniprot/SWISSPROT;Acc:P43353]
A_23_P202837	ENSG00000110092	CCND1	G1/S-specific cyclin D1 (PRAD1 oncogene) (BCL-1 oncogene). [Source:Uniprot/SWISSPROT;Acc:P24385]
A_23_P203201	ENSG00000110367	DDX6	Probable ATP-dependent RNA helicase DDX6 (EC 3.6.1.-) (DEAD-box protein 6) (ATP-dependent RNA helicase p54) (Oncogene RCK). [Source:Uniprot/SWISSPROT;Acc:P26196]
A_23_P203864	ENSG00000092841	MYL6	Myosin light polypeptide 6 (Myosin light chain alkali 3) (Myosin light chain 3) (MLC-3) (LC17). [Source:Uniprot/SWISSPROT;Acc:P60660]
A_23_P204286	ENSG00000111341	MGP	Matrix Gla-protein precursor (MGP). [Source:Uniprot/SWISSPROT;Acc:P08493]
A_23_P204630	ENSG00000074527	NTN4	Netrin-4 precursor (Beta-netrin) (Hepar-derived netrin-like protein). [Source:Uniprot/SWISSPROT;Acc:Q9HB63]
A_23_P205265	ENSG00000100664	EIF5	Eukaryotic translation initiation factor 5 (eIF-5). [Source:Uniprot/SWISSPROT;Acc:P55010]
A_23_P205310	ENSG00000100650	SFRS5	Splicing factor, arginine/serine-rich 5 (Pre-mRNA splicing factor SRP40) (Delayed-early protein HRS). [Source:Uniprot/SWISSPROT;Acc:Q13243]
A_23_P205746	ENSG00000066629	EML1	Echinoderm microtubule-associated protein-like 1 (EMAP-1) (HuEMAP-1). [Source:Uniprot/SWISSPROT;Acc:O00423]
A_23_P205795	ENSG00000137872	SEMA6D	semaphorin 6D isoform 3 precursor [Source:RefSeq_peptide;Acc:NP_705870]
A_23_P205828	ENSG00000104067	TJP1	Tight junction protein ZO-1 (Zonula occludens 1 protein) (Zona occludens 1 protein) (Tight junction protein 1). [Source:Uniprot/SWISSPROT;Acc:Q07157]
A_23_P205959	ENSG00000184254	ALDH1A3	Aldehyde dehydrogenase 1A3 (EC 1.2.1.5) (Aldehyde dehydrogenase 6) (Retinaldehyde dehydrogenase 3) (RALDH-3). [Source:Uniprot/SWISSPROT;Acc:P47895]
A_23_P206079	ENSG00000181026	ISG20L1	interferon stimulated exonuclease gene 20kDa-like 1 [Source:RefSeq_peptide;Acc:NP_073604]
A_23_P20615	ENSG00000136938	ANP32B	Acidic leucine-rich nuclear phosphoprotein 32 family member B (PHAPI2 protein) (Silver-stainable protein SSP29) (Acidic protein rich in leucines). [Source:Uniprot/SWISSPROT;Acc:Q92688]
A_23_P206268	ENSG00000167515	TRAPPC2L	hematopoietic stem/progenitor cells 176 [Source:RefSeq_peptide;Acc:NP_057293]
A_23_P206701	ENSG00000125144	MT1G	Metallothionein-1G (MT-1G) (Metallothionein-IG) (MT-IG). [Source:Uniprot/SWISSPROT;Acc:P13640]
A_23_P20743	ENSG00000165152	C9orf125	Uncharacterized protein C9orf125. [Source:Uniprot/SWISSPROT;Acc:Q9BRR3]
A_23_P207481	ENSG00000108829	LRRC59	Leucine-rich repeat-containing protein 59 [Source:Uniprot/SWISSPROT;Acc:Q96AG4]
A_23_P207648	ENSG00000004660	CAMKK1	Calcium/calmodulin-dependent protein kinase kinase 1 (EC 2.7.1.37) (Calcium/calmodulin-dependent protein kinase kinase alpha) (CaM-kinase kinase alpha) (CaM-KK alpha) (CaMKK alpha) (CaMKK 1) (CaM-kinase IV kinase). [Source:Uniprot/SWISSPROT;Acc:Q8N5S9]
A_23_P208469	ENSG00000196365	PRSS15	Lon protease homolog, mitochondrial precursor (EC 3.4.21.-) (Lon protease-like protein) (LONP) (LONHs). [Source:Uniprot/SWISSPROT;Acc:P36776]
A_23_P208880	ENSG00000034063	UHRF1	Ubiquitin-like containing PHD and RING finger domains protein 1 (EC 6.3.2.-) (Inverted CCAAT box binding protein of 90 kDa) (Transcription factor ICBP90) (Nuclear zinc finger protein Np95) (Nuclear protein 95) (HuNp95) (RING finger protein 106). [Source:Uniprot/SWISSPROT;Acc:Q96T88]
A_23_P208937	ENSG00000104953	TLE6	Transducin-like enhancer protein 6. [Source:Uniprot/SWISSPROT;Acc:Q9H808]
A_23_P209152	ENSG00000115268	RPS15	40S ribosomal protein S15 (RIG protein). [Source:Uniprot/SWISSPROT;Acc:P62841]
A_23_P209449	ENSG00000155760	FZD7	Frizzled 7 precursor (Frizzled-7) (Fz-7) (hFz7) (FzE3). [Source:Uniprot/SWISSPROT;Acc:O75084]
A_23_P209625	ENSG00000138061	CYP1B1	Cytochrome P450 1B1 (EC 1.14.14.1) (CYPIB1). [Source:Uniprot/SWISSPROT;Acc:Q16678]
A_23_P210939	ENSG00000126005	ITGB4BP	Eukaryotic translation initiation factor 6 (eIF-6) (B4 integrin interactor) (CAB) (p27(BBP)) (B(2)GCN homolog). [Source:Uniprot/SWISSPROT;Acc:P56537]
A_23_P211207	ENSG00000197381	ADARB1	Double-stranded RNA-specific editase 1 (EC 3.5.-.-) (dsRNA adenosine deaminase) (RNA editing deaminase 1) (RNA editing enzyme 1). [Source:Uniprot/SWISSPROT;Acc:P78563]
A_23_P212099	ENSG00000113790	EHHADH	Peroxisomal bifunctional enzyme (PBE) (PBFE) [Includes: Enoyl-CoA hydratase (EC 4.2.1.17); 3,2-trans-enoyl-CoA isomerase (EC 5.3.3.8); 3-hydroxyacyl-CoA dehydrogenase (EC 1.1.1.35)]. [Source:Uniprot/SWISSPROT;Acc:Q08426]
A_23_P212229	ENSG00000134108	ARL10C	ADP-ribosylation factor-like 10C [Source:RefSeq_peptide;Acc:NP_060654]
A_23_P212400	ENSG00000186792	NAT6	Interferon-related developmental regulator 2 (SKMC15 protein). [Source:Uniprot/SWISSPROT;Acc:Q12894]
A_23_P212436	ENSG00000144677	CTDSPL	CTD small phosphatase-like protein (CTDSP-like) (Small C-terminal domain phosphatase 3) (Small CTD phosphatase 3) (SCP3) (Nuclear LIM interactor-interacting factor 1) (NLI-interacting factor 1) (NIF-like protein) (RBSP3) (YA22 protein) (HYA22). [Source:Uniprot/SWISSPROT;Acc:O15194]
A_23_P212617	ENSG00000072274	TFRC	Transferrin receptor protein 1 (TfR1) (TR) (TfR) (Trfr) (CD71 antigen) (T9) (p90). [Source:Uniprot/SWISSPROT;Acc:P02786]
A_23_P212715	ENSG00000114423	CBLB	Signal transduction protein CBL-B (SH3-binding protein CBL-B) (RING finger protein 56). [Source:Uniprot/SWISSPROT;Acc:Q13191]
A_23_P212844	ENSG00000013810	TACC3	Transforming acidic coiled-coil-containing protein 3 (ERIC-1). [Source:Uniprot/SWISSPROT;Acc:Q9Y6A5]
A_23_P213073	ENSG00000151615	POU4F2	POU domain, class 4, transcription factor 2 (Brain-specific homeobox/POU domain protein 3B) (Brn-3B). [Source:Uniprot/SWISSPROT;Acc:Q12837]
A_23_P214059	ENSG00000113580	NR3C1	Glucocorticoid receptor (GR). [Source:Uniprot/SWISSPROT;Acc:P04150]
A_23_P214080	ENSG00000120738	EGR1	Early growth response protein 1 (EGR-1) (Krox-24 protein) (ZIF268) (Nerve growth factor-induced protein A) (NGFI-A) (Transcription factor ETR103) (Zinc finger protein 225) (AT225). [Source:Uniprot/SWISSPROT;Acc:P18146]
A_23_P214663	ENSG00000096150	RPS18	40S ribosomal protein S18 (Ke-3) (Ke3). [Source:Uniprot/SWISSPROT;Acc:P62269]
A_23_P214821	ENSG00000078401	EDN1	Endothelin-1 precursor (Preproendothelin-1) (PPET1) [Contains: Endothelin-1 (ET-1); Big endothelin-1]. [Source:Uniprot/SWISSPROT;Acc:P05305]
A_23_P214969	ENSG00000164442	CITED2	Cbp/p300-interacting transactivator 2 (MSG-related protein 1) (MRG1 protein) (P35srj). [Source:Uniprot/SWISSPROT;Acc:Q99967]
A_23_P215318	ENSG00000006715	VPS41	Vacuolar assembly protein VPS41 homolog (S53). [Source:Uniprot/SWISSPROT;Acc:P49754]
A_23_P215505	ENSG00000136237	RAPGEF5	Rap guanine nucleotide exchange factor 5 (Guanine nucleotide exchange factor for Rap1) (Related to Epac) (Repac) (M-Ras-regulated Rap GEF) (MR-GEF). [Source:Uniprot/SWISSPROT;Acc:Q92565]
A_23_P215566	ENSG00000106546	AHR	Aryl hydrocarbon receptor precursor (Ah receptor) (AhR). [Source:Uniprot/SWISSPROT;Acc:P35869]
A_23_P215720	ENSG00000001626	CFTR	Cystic fibrosis transmembrane conductance regulator (CFTR) (cAMP- dependent chloride channel). [Source:Uniprot/SWISSPROT;Acc:P13569]
A_23_P216068	ENSG00000156802	ATAD2	ATPase family AAA domain containing protein 2. [Source:Uniprot/SWISSPROT;Acc:Q6PL18]
A_23_P216200	ENSG00000155189	AGPAT5	1-acyl-sn-glycerol-3-phosphate acyltransferase epsilon (EC 2.3.1.51) (1-AGP acyltransferase 5) (1-AGPAT 5) (Lysophosphatidic acid acyltransferase-epsilon) (LPAAT-epsilon) (1-acylglycerol-3-phosphate O-acyltransferase 5). [Source:Uniprot/SWISSPROT;Acc:Q9NUQ2]
A_23_P21644	ENSG00000198189	DHRS8	Dehydrogenase/reductase SDR family member 8 precursor (EC 1.1.1.-) (17-beta-hydroxysteroid dehydrogenase 11) (17-beta-HSD 11) (17-beta- HSD XI) (17betaHSDXI) (17bHSD11) (17betaHSD11) (Retinal short-chain dehydrogenase/reductase 2) (retSDR2) (Cutaneous T-c [Source:Uniprot/SWISSPROT;Acc:Q8NBQ5]
A_23_P216738	ENSG00000148296	SURF6	Surfeit locus protein 6. [Source:Uniprot/SWISSPROT;Acc:O75683]
A_23_P216836	ENSG00000187796	CARD9	Caspase recruitment domain protein 9 (hCARD9). [Source:Uniprot/SWISSPROT;Acc:Q9H257]
A_23_P217016	ENSG00000119335	SET	SET protein (Phosphatase 2A inhibitor I2PP2A) (I-2PP2A) (Template activating factor I) (TAF-I) (HLA-DR associated protein II) (PHAPII) (Inhibitor of granzyme A-activated DNase) (IGAAD). [Source:Uniprot/SWISSPROT;Acc:Q01105]
A_23_P21706	ENSG00000171793	CTPS	CTP synthase (EC 6.3.4.2) (UTP--ammonia ligase) (CTP synthetase). [Source:Uniprot/SWISSPROT;Acc:P17812]
A_23_P217080	ENSG00000106992	AK1	Adenylate kinase isoenzyme 1 (EC 2.7.4.3) (ATP-AMP transphosphorylase) (AK1) (Myokinase). [Source:Uniprot/SWISSPROT;Acc:P00568]
A_23_P217785	ENSG00000102390	CXorf26	UPF0368 protein Cxorf26 [Source: Uniprot/SWISSPROT Q9BVG4]
A_23_P217901	ENSG00000158769	F11R	Junctional adhesion molecule A precursor (JAM-A) (Junctional adhesion molecule 1) (JAM) (Platelet adhesion molecule 1) (PAM-1) (Platelet F11 receptor). [Source:Uniprot/SWISSPROT;Acc:Q9Y624]
A_23_P218253	ENSG00000185615	ARHGDIG	Protein disulfide-isomerase A2 precursor (EC 5.3.4.1) (PDIp). [Source:Uniprot/SWISSPROT;Acc:Q13087]
A_23_P218890	ENSG00000114867	EIF4G1	Eukaryotic translation initiation factor 4 gamma 1 (eIF-4-gamma 1) (eIF-4G1) (eIF-4G 1) (p220). [Source:Uniprot/SWISSPROT;Acc:Q04637]
A_23_P22214	ENSG00000114302	PRKAR2A	cAMP-dependent protein kinase type II-alpha regulatory subunit. [Source:Uniprot/SWISSPROT;Acc:P13861]
A_23_P22332	ENSG00000168918	INPP5D	SH2 containing inositol phosphatase isoform b [Source:RefSeq_peptide;Acc:NP_005532]
A_23_P22672	ENSG00000101901	CXorf45	Uncharacterized protein CXorf45 [Source: Uniprot/SWISSPROT Q9H5U8]
A_23_P23037	ENSG00000121634	GJA8	Gap junction alpha-8 protein (Connexin 50) (Cx50) (Lens fiber protein MP70). [Source:Uniprot/SWISSPROT;Acc:P48165]
A_23_P23044	ENSG00000163220	S100A9	Calgranulin B (Migration inhibitory factor-related protein 14) (MRP- 14) (P14) (Leukocyte L1 complex heavy chain) (S100 calcium-binding protein A9) (Calprotectin L1H subunit). [Source:Uniprot/SWISSPROT;Acc:P06702]
A_23_P23428	ENSG00000160752	FDPS	Farnesyl pyrophosphate synthetase (FPP synthetase) (FPS) (Farnesyl diphosphate synthetase) [Includes: Dimethylallyltranstransferase (EC 2.5.1.1); Geranyltranstransferase (EC 2.5.1.10)]. [Source:Uniprot/SWISSPROT;Acc:P14324]
A_23_P23924	ENSG00000162909	CAPN2	Calpain-2 catalytic subunit (EC 3.4.22.53) (Calpain-2 large subunit) (Calcium-activated neutral proteinase 2) (CANP 2) (Calpain M-type) (M- calpain) (Millimolar-calpain) (Calpain large polypeptide L2). [Source:Uniprot/SWISSPROT;Acc:P17655]
A_23_P24068	ENSG00000165733	BMS1L	Ribosome biogenesis protein BMS1 homolog. [Source:Uniprot/SWISSPROT;Acc:Q14692]
A_23_P24597	ENSG00000109971	HSPA8	Heat shock cognate 71 kDa protein (Heat shock 70 kDa protein 8). [Source:Uniprot/SWISSPROT;Acc:P11142]
A_23_P24784	ENSG00000130598	TNNI2	Troponin I, fast skeletal muscle (Troponin I, fast-twitch isoform). [Source:Uniprot/SWISSPROT;Acc:P48788]
A_23_P251132	ENSG00000172554	SNTG2	Gamma-2-syntrophin (G2SYN) (Syntrophin 5) (SYN5). [Source:Uniprot/SWISSPROT;Acc:Q9NY99]
A_23_P251421	ENSG00000144354	CDCA7	cell division cycle associated protein 7 isoform 2 [Source:RefSeq_peptide;Acc:NP_665809]
A_23_P251574	ENSG00000114796	KLHL24	DRE1 protein [Source:RefSeq_peptide;Acc:NP_060114]
A_23_P251937	ENSG00000113742	CPEB4	cytoplasmic polyadenylation element binding protein 4 [Source:RefSeq_peptide;Acc:NP_085130]
A_23_P252413	ENSG00000125148	MT2A	Metallothionein-2 (MT-2) (Metallothionein-II) (MT-II) (Metallothionein-2A). [Source:Uniprot/SWISSPROT;Acc:P02795]
A_23_P252751	ENSG00000197993	KEL	Kell blood group glycoprotein (EC 3.4.24.-) (CD238 antigen). [Source:Uniprot/SWISSPROT;Acc:P23276]
A_23_P252866	ENSG00000120265	PCMT1	Protein-L-isoaspartate(D-aspartate) O-methyltransferase (EC 2.1.1.77) (Protein-beta-aspartate methyltransferase) (PIMT) (Protein L- isoaspartyl/D-aspartyl methyltransferase) (L-isoaspartyl protein carboxyl methyltransferase). [Source:Uniprot/SWISSPROT;Acc:P22061]
A_23_P252882	ENSG00000171209	CSN3	Kappa casein precursor. [Source:Uniprot/SWISSPROT;Acc:P07498]
A_23_P252903	ENSG00000120725	SIL1	endoplasmic reticulum chaperone SIL1, homolog of yeast [Source:RefSeq_peptide;Acc:NP_071909]
A_23_P253421	ENSG00000115307	AUP1	Ancient ubiquitous protein 1 precursor. [Source:Uniprot/SWISSPROT;Acc:Q9Y679]
A_23_P254605	ENSG00000004059	ARF5	ADP-ribosylation factor 5. [Source:Uniprot/SWISSPROT;Acc:P84085]
A_23_P254654	ENSG00000169583	CLIC3	Chloride intracellular channel protein 3. [Source:Uniprot/SWISSPROT;Acc:O95833]
A_23_P255389	ENSG00000124732	OR2W1	Olfactory receptor 2W1 (Hs6M1-15). [Source:Uniprot/SWISSPROT;Acc:Q9Y3N9]
A_23_P2554	ENSG00000110917	KIAA0152	Uncharacterized protein KIAA0152 precursor [ENSG00000110917]
A_23_P255569	ENSG00000169718	DUS1L	PP3111 protein [Source:RefSeq_peptide;Acc:NP_071439]
A_23_P255630	ENSG00000146833	TRIM4	Tripartite motif protein 4 (RING finger protein 87). [Source:Uniprot/SWISSPROT;Acc:Q9C037]
A_23_P255701	ENSG00000171962	LRRC48	leucine rich repeat containing 48 [Source:RefSeq_peptide;Acc:NP_112584]
A_23_P255750	ENSG00000176208	ATAD5	chromosome fragility associated gene 1 [Source:RefSeq_peptide;Acc:NP_079133]
A_23_P255849	ENSG00000172115	CYCS	Cytochrome c. [Source:Uniprot/SWISSPROT;Acc:P99999]
A_23_P256033	ENSG00000101210	EEF1A2	Elongation factor 1-alpha 2 (EF-1-alpha-2) (Elongation factor 1 A-2) (eEF1A-2) (Statin S1). [Source:Uniprot/SWISSPROT;Acc:Q05639]
A_23_P256425	ENSG00000134028	ADAMDEC1	ADAM DEC1 precursor (EC 3.4.24.-) (A disintegrin and metalloproteinase domain-like protein decysin 1) (ADAM-like protein decysin 1). [Source:Uniprot/SWISSPROT;Acc:O15204]
A_23_P256497	ENSG00000165283	STOML2	Stomatin-like protein 2 (SLP-2) (EPB72-like 2). [Source:Uniprot/SWISSPROT;Acc:Q9UJZ1]
A_23_P25674	ENSG00000166165	CKB	Creatine kinase B-type (EC 2.7.3.2) (Creatine kinase, B chain) (B-CK). [Source:Uniprot/SWISSPROT;Acc:P12277]
A_23_P257786	ENSG00000145194	ECE2	Endothelin-converting enzyme 2 (EC 3.4.24.71) (ECE-2). [Source:Uniprot/SWISSPROT;Acc:O60344]
A_23_P257988	ENSG00000163904	SENP2	Sentrin-specific protease 2 (EC 3.4.22.-) (Sentrin/SUMO-specific protease SENP2) (SMT3-specific isopeptidase 2) (Smt3ip2) (Axam2). [Source:Uniprot/SWISSPROT;Acc:Q9HC62]
A_23_P258190	ENSG00000085662	AKR1B1	Aldose reductase (EC 1.1.1.21) (AR) (Aldehyde reductase). [Source:Uniprot/SWISSPROT;Acc:P15121]
A_23_P259022	ENSG00000145113	MUC4	mucin 4 isoform d [Source:RefSeq_peptide;Acc:NP_004523]
A_23_P259049	ENSG00000164175	SLC45A2	Membrane-associated transporter protein (AIM-1 protein) (Melanoma antigen AIM1). [Source:Uniprot/SWISSPROT;Acc:Q9UMX9]
A_23_P259192	ENSG00000170802	HTLF	Human T-cell leukemia virus enhancer factor (Forkhead box protein N2). [Source:Uniprot/SWISSPROT;Acc:P32314]
A_23_P259490	ENSG00000123933	MXD4	Max-interacting transcriptional repressor MAD4 (Max-associated protein 4) (MAX dimerization protein 4). [Source:Uniprot/SWISSPROT;Acc:Q14582]
A_23_P259912	ENSG00000172476	RAB40A	Ras-related protein Rab-40A (SOCS box containing protein RAR2A) (Rar-2 protein). [Source:Uniprot/SWISSPROT;Acc:Q8WXH6]
A_23_P26243	ENSG00000166946	CCNDBP1	cyclin D-type binding-protein 1 isoform 2 [Source:RefSeq_peptide;Acc:NP_411241]
A_23_P26785	ENSG00000108344	PSMD3	26S proteasome non-ATPase regulatory subunit 3 (26S proteasome regulatory subunit S3) (Proteasome subunit p58). [Source:Uniprot/SWISSPROT;Acc:O43242]
A_23_P26941	ENSG00000131471	AOC3	Membrane copper amine oxidase (EC 1.4.3.6) (Vascular adhesion protein 1) (VAP-1) (HPAO). [Source:Uniprot/SWISSPROT;Acc:Q16853]
A_23_P27273	ENSG00000049759	NEDD4L	E3 ubiquitin-protein ligase Nedd-4-like protein (EC 6.3.2.-) (Nedd4-2) (NEDD4.2). [Source:Uniprot/SWISSPROT;Acc:Q96PU5]
A_23_P27584	ENSG00000179820	MYADM	Myeloid-associated differentiation marker (SB135). [Source:Uniprot/SWISSPROT;Acc:Q96S97]
A_23_P27810	ENSG00000198182	ZNF607	Zinc finger protein 607. [Source:Uniprot/SWISSPROT;Acc:Q96SK3]
A_23_P28233	ENSG00000115234	SNX17	Sorting nexin-17. [Source:Uniprot/SWISSPROT;Acc:Q15036]
A_23_P28258	ENSG00000115592	PRKAG3	5'-AMP-activated protein kinase, gamma-3 subunit (AMPK gamma-3 chain) (AMPK gamma3). [Source:Uniprot/SWISSPROT;Acc:Q9UGI9]
A_23_P28878	ENSG00000101220	C20orf27	Uncharacterized protein C20orf27. [Source:Uniprot/SWISSPROT;Acc:Q9GZN8]
A_23_P29321	ENSG00000100347	SAMM50	SAM50-like protein CGI-51. [Source:Uniprot/SWISSPROT;Acc:Q9Y512]
A_23_P30075	ENSG00000124406	ATP8A1	Potential phospholipid-transporting ATPase IA (EC 3.6.3.1) (Chromaffin granule ATPase II) (ATPase class I type 8A member 1). [Source:Uniprot/SWISSPROT;Acc:Q9Y2Q0]
A_23_P30582	ENSG00000066230	SLC9A3	Sodium/hydrogen exchanger 3 (Na(+)/H(+) exchanger 3) (NHE-3) (Solute carrier family 9 member 3). [Source:Uniprot/SWISSPROT;Acc:P48764]
A_23_P30633	ENSG00000112182	BACH2	Transcription regulator protein BACH2 (BTB and CNC homolog 2). [Source:Uniprot/SWISSPROT;Acc:Q9BYV9]
A_23_P3065	ENSG00000100557	C14orf105	Uncharacterized protein C14orf105. [Source:Uniprot/SWISSPROT;Acc:Q9NVL8]
A_23_P31085	ENSG00000024862	CCDC28A	Coiled-coil domain containing protein 28A (CCRL1AP). [Source:Uniprot/SWISSPROT;Acc:Q8IWP9]
A_23_P31143	ENSG00000111907	TPD52L1	Tumor protein D53 (hD53) (Tumor protein D52-like 1). [Source:Uniprot/SWISSPROT;Acc:Q16890]
A_23_P32052	ENSG00000148248	SURF4	Surfeit locus protein 4. [Source:Uniprot/SWISSPROT;Acc:O15260]
A_23_P32320	ENSG00000169696	ASPSCR1	alveolar soft part sarcoma chromosome region, candidate 1 [Source:RefSeq_peptide;Acc:NP_076988]
A_23_P32377	ENSG00000185324	CDK10	Cell division protein kinase 10 (EC 2.7.1.37) (Serine/threonine- protein kinase PISSLRE). [Source:Uniprot/SWISSPROT;Acc:Q15131]
A_23_P33216	ENSG00000110955	ATP5B	ATP synthase beta chain, mitochondrial precursor (EC 3.6.3.14). [Source:Uniprot/SWISSPROT;Acc:P06576]
A_23_P33285	ENSG00000182351	CRIP1	Cysteine-rich protein 1 (Cysteine-rich intestinal protein) (CRIP) (Cysteine-rich heart protein) (hCRHP). [Source:Uniprot/SWISSPROT;Acc:P50238]
A_23_P33293	ENSG00000101846	STS	Steryl-sulfatase precursor (EC 3.1.6.2) (Steroid sulfatase) (Steryl- sulfate sulfohydrolase) (Arylsulfatase C) (ASC). [Source:Uniprot/SWISSPROT;Acc:P08842]
A_23_P33539	ENSG00000078295	ADCY2	Adenylate cyclase type II (EC 4.6.1.1) (ATP pyrophosphate-lyase 2) (Adenylyl cyclase 2). [Source:Uniprot/SWISSPROT;Acc:Q08462]
A_23_P34473	ENSG00000116745	RPE65	Retinal pigment epithelium-specific 65 kDa protein. [Source:Uniprot/SWISSPROT;Acc:Q16518]
A_23_P34700	ENSG00000118194	TNNT2	Troponin T, cardiac muscle (TnTc) (Cardiac muscle troponin T) (cTnT). [Source:Uniprot/SWISSPROT;Acc:P45379]
A_23_P34733	ENSG00000091483	FH	Fumarate hydratase, mitochondrial precursor (EC 4.2.1.2) (Fumarase). [Source:Uniprot/SWISSPROT;Acc:P07954]
A_23_P34835	ENSG00000160789	LMNA	Lamin A/C (70 kDa lamin). [Source:Uniprot/SWISSPROT;Acc:P02545]
A_23_P34915	ENSG00000162772	ATF3	Cyclic-AMP-dependent transcription factor ATF-3 (Activating transcription factor 3). [Source:Uniprot/SWISSPROT;Acc:P18847]
A_23_P35030	ENSG00000127054	CPSF3L	related to CPSF subunits 68 kDa isoform 1 [Source:RefSeq_peptide;Acc:NP_060341]
A_23_P36314	ENSG00000165458	INPPL1	inositol polyphosphate phosphatase-like 1 [Source:RefSeq_peptide;Acc:NP_001558]
A_23_P36345	ENSG00000186712	STARD10	PCTP-like protein (PCTP-L) (StAR-related lipid transfer protein 10) (StARD10) (START domain-containing protein 10) (Serologically defined colon cancer antigen 28) (Antigen NY-CO-28). [Source:Uniprot/SWISSPROT;Acc:Q9Y365]
A_23_P36448	ENSG00000086598	TMED2	Cop-coated vesicle membrane protein p24 precursor (p24A). [Source:Uniprot/SWISSPROT;Acc:Q15363]
A_23_P36521	ENSG00000134287	ARF3	ADP-ribosylation factor 3. [Source:Uniprot/SWISSPROT;Acc:P61204]
A_23_P36825	ENSG00000013588	GPRC5A	Retinoic acid-induced protein 3 (G-protein coupled receptor family C group 5 member A) (Retinoic acid-induced gene 1 protein) (RAIG-1) (Orphan G-protein coupling receptor PEIG-1). [Source:Uniprot/SWISSPROT;Acc:Q8NFJ5]
A_23_P37983	ENSG00000169688	MT1B	Metallothionein-1B (MT-1B) (Metallothionein-IB) (MT-IB). [Source:Uniprot/SWISSPROT;Acc:P07438]
A_23_P38334	ENSG00000126562	WNK4	Serine/threonine-protein kinase WNK4 (EC 2.7.1.37) (Protein kinase with no lysine 4) (Protein kinase, lysine-deficient 4). [Source:Uniprot/SWISSPROT;Acc:Q96J92]
A_23_P38574	ENSG00000141753	IGFBP4	Insulin-like growth factor binding protein 4 precursor (IGFBP-4) (IBP- 4) (IGF-binding protein 4). [Source:Uniprot/SWISSPROT;Acc:P22692]
A_23_P39019	ENSG00000179271	GADD45GIP1	growth arrest and DNA-damage-inducible, gamma interacting protein 1 [Source:RefSeq_peptide;Acc:NP_443082]
A_23_P39185	ENSG00000160439	RDH13	Retinol dehydrogenase 13 (EC 1.1.1.-). [Source:Uniprot/SWISSPROT;Acc:Q8NBN7]
A_23_P39417	ENSG00000181733	OR2Z1	Olfactory receptor 2Z1. [Source:Uniprot/SWISSPROT;Acc:Q8NG97]
A_23_P39704	ENSG00000115875	SFRS7	Splicing factor, arginine/serine-rich 7 (Splicing factor 9G8). [Source:Uniprot/SWISSPROT;Acc:Q16629]
A_23_P39955	ENSG00000163017	ACTG2	Actin, gamma-enteric smooth muscle (Smooth muscle gamma actin) (Alpha- actin-3). [Source:Uniprot/SWISSPROT;Acc:P63267]
A_23_P40354	ENSG00000101367	MAPRE1	Microtubule-associated protein RP/EB family member 1 (APC-binding protein EB1) (End-binding protein 1) (EB1). [Source:Uniprot/SWISSPROT;Acc:Q15691]
A_23_P42257	ENSG00000137331	IER3	Radiation-inducible immediate-early gene IEX-1 (Immediate early protein GLY96) (Immediate early response 3 protein) (PACAP-responsive gene 1 protein) (PRG1 protein) (Differentiation-dependent gene 2 protein) (DIF-2 protein). [Source:Uniprot/SWISSPROT;Acc:P46695]
A_23_P42375	ENSG00000118508	RAB32	Ras-related protein Rab-32. [Source:Uniprot/SWISSPROT;Acc:Q13637]
A_23_P43175	ENSG00000186522	SEPT10	Septin-10. [Source:Uniprot/SWISSPROT;Acc:Q9P0V9]
A_23_P4425	ENSG00000177731	FLII	Flightless-I protein homolog. [Source:Uniprot/SWISSPROT;Acc:Q13045]
A_23_P44636	ENSG00000196510	ANAPC7	Anaphase promoting complex subunit 7 (APC7) (Cyclosome subunit 7). [Source:Uniprot/SWISSPROT;Acc:Q9UJX3]
A_23_P44674	ENSG00000182351	CRIP1	Cysteine-rich protein 1 (Cysteine-rich intestinal protein) (CRIP) (Cysteine-rich heart protein) (hCRHP). [Source:Uniprot/SWISSPROT;Acc:P50238]
A_23_P44833	ENSG00000153317	DDEF1	130-kDa phosphatidylinositol 4,5-biphosphate-dependent ARF1 GTPase- activating protein (PIP2-dependent ARF1 GAP) (ADP-ribosylation factor- directed GTPase-activating protein 1) (ARF GTPase-activating protein 1) (Development and differentiation-enhancing f [Source:Uniprot/SWISSPROT;Acc:Q9ULH1]
A_23_P44836	ENSG00000168268	NT5DC2	5'-nucleotidase domain-containing protein 2 [Source: Uniprot/SWISSPROT Q9H857]
A_23_P45074	ENSG00000178952	TUFM	Elongation factor Tu, mitochondrial precursor (EF-Tu) (P43). [Source:Uniprot/SWISSPROT;Acc:P49411]
A_23_P45928	ENSG00000143742	SRP9	Signal recognition particle 9 kDa protein (SRP9). [Source:Uniprot/SWISSPROT;Acc:P49458]
A_23_P46560	ENSG00000187140	FOXD3	Forkhead box protein D3 (HNF3/FH transcription factor genesis). [Source:Uniprot/SWISSPROT;Acc:Q9UJU5]
A_23_P46936	ENSG00000122877	EGR2	Early growth response protein 2 (EGR-2) (Krox-20 protein) (AT591). [Source:Uniprot/SWISSPROT;Acc:P11161]
A_23_P47125	ENSG00000183303	OR5P2	Olfactory receptor 5P2 (Olfactory receptor-like protein JCG3). [Source:Uniprot/SWISSPROT;Acc:Q8WZ92]
A_23_P47370	ENSG00000188486	H2AFX	Histone H2AFX (Histone H2A.X) (H2a/x). [Source:Uniprot/SWISSPROT;Acc:P16104]
A_23_P47559	ENSG00000110696	C11orf58	small acidic protein [Source:RefSeq_peptide;Acc:NP_055082]
A_23_P47565	ENSG00000134333	LDHA	L-lactate dehydrogenase A chain (EC 1.1.1.27) (LDH-A) (LDH muscle subunit) (LDH-M) (Proliferation-inducing gene 19 protein). [Source:Uniprot/SWISSPROT;Acc:P00338]
A_23_P48530	ENSG00000168348	INSM2	insulinoma-associated protein IA-6 [Source:RefSeq_peptide;Acc:NP_115983]
A_23_P48897	ENSG00000128845	CCPG1	cell cycle progression 1 isoform 2 [Source:RefSeq_peptide;Acc:NP_065790]
A_23_P49406	ENSG00000156858	PRR14	proline rich 14 [Source: RefSeq_peptide NP_076936]
A_23_P49528	ENSG00000175175	PPM1E	protein phosphatase 1E [Source:RefSeq_peptide;Acc:NP_055721]
A_23_P49768	ENSG00000108826	MRPL27	Mitochondrial 39S ribosomal protein L27 (L27mt) (MRP-L27). [Source:Uniprot/SWISSPROT;Acc:Q9P0M9]
A_23_P4993	ENSG00000105738	SIPA1L3	Signal-induced proliferation-associated 1-like protein 3 (Fragment). [Source:Uniprot/SWISSPROT;Acc:O60292]
A_23_P49972	ENSG00000094804	CDC6	Cell division control protein 6 homolog (CDC6-related protein) (p62(cdc6)) (HsCDC6) (HsCDC18). [Source:Uniprot/SWISSPROT;Acc:Q99741]
A_23_P50096	ENSG00000176890	TYMS	Thymidylate synthase (EC 2.1.1.45) (TS) (TSase). [Source:Uniprot/SWISSPROT;Acc:P04818]
A_23_P50344	ENSG00000104833	TUBB4	Tubulin beta-4 chain (Tubulin 5 beta). [Source:Uniprot/SWISSPROT;Acc:P04350]
A_23_P50456	ENSG00000062822	POLD1	DNA polymerase delta catalytic subunit (EC 2.7.7.7) (DNA polymerase delta subunit p125). [Source:Uniprot/SWISSPROT;Acc:P28340]
A_23_P50498	ENSG00000087086	FTL	Ferritin light chain (Ferritin L subunit). [Source:Uniprot/SWISSPROT;Acc:P02792]
A_23_P51718	ENSG00000090621	PABPC4	Polyadenylate-binding protein 4 (Poly(A)-binding protein 4) (PABP 4) (Inducible poly(A)-binding protein) (iPABP) (Activated-platelet protein 1) (APP-1). [Source:Uniprot/SWISSPROT;Acc:Q13310]
A_23_P52017	ENSG00000066279	ASPM	Abnormal spindle-like microcephaly-associated protein (Abnormal spindle protein homolog) (Asp homolog). [Source:Uniprot/SWISSPROT;Acc:Q8IZT6]
A_23_P52569	ENSG00000167799	NUDT8	Nucleoside diphosphate-linked moiety X motif 8, mitochondrial precursor (EC 3.6.1.-) (Nudix motif 8). [Source:Uniprot/SWISSPROT;Acc:Q8WV74]
A_23_P52597	ENSG00000172247	C1QTNF4	Complement C1q tumor necrosis factor-related protein 4 precursor. [Source:Uniprot/SWISSPROT;Acc:Q9BXJ3]
A_23_P52888	ENSG00000066382	MPPED2	Fetal brain protein 239 (239FB). [Source:Uniprot/SWISSPROT;Acc:Q15777]
A_23_P52978	ENSG00000110107	PRPF19	PRP19/PSO4 homolog (Nuclear matrix protein 200) (hPso4). [Source:Uniprot/SWISSPROT;Acc:Q9UMS4]
A_23_P53554	ENSG00000111669	TPI1	Triosephosphate isomerase (EC 5.3.1.1) (TIM) (Triose-phosphate isomerase). [Source:Uniprot/SWISSPROT;Acc:P60174]
A_23_P54840	ENSG00000125974	MT1J	Putative metallothionein C20orf127. [Source:Uniprot/SWISSPROT;Acc:Q9BQN2]
A_23_P5536	ENSG00000115616	SLC9A2	Sodium/hydrogen exchanger 2 (Na(+)/H(+) exchanger 2) (NHE-2) (Solute carrier family 9 member 2). [Source:Uniprot/SWISSPROT;Acc:Q9UBY0]
A_23_P55568	ENSG00000079101	CLUL1	Clusterin-like protein 1 precursor (Retinal specific clusterin-like protein). [Source:Uniprot/SWISSPROT;Acc:Q15846]
A_23_P55769	ENSG00000108106	UBE2S	Ubiquitin-conjugating enzyme E2S (EC 6.3.2.19) (Ubiquitin-conjugating enzyme E2-24 kDa) (Ubiquitin-protein ligase) (Ubiquitin carrier protein) (E2-EPF5). [Source:Uniprot/SWISSPROT;Acc:Q16763]
A_23_P56369	ENSG00000144452	ABCA12	ATP-binding cassette sub-family A member 12 (ATP-binding cassette transporter 12) (ATP-binding cassette 12). [Source:Uniprot/SWISSPROT;Acc:Q86UK0]
A_23_P56827	ENSG00000115239	ASB3	Ankyrin repeat and SOCS box protein 3 (ASB-3). [Source:Uniprot/SWISSPROT;Acc:Q9Y575]
A_23_P57856	ENSG00000113916	BCL6	B-cell lymphoma 6 protein (BCL-6) (Zinc finger protein 51) (LAZ-3 protein) (BCL-5) (Zinc finger and BTB domain containing protein 27). [Source:Uniprot/SWISSPROT;Acc:P41182]
A_23_P58201	ENSG00000081051	AFP	Alpha-fetoprotein precursor (Alpha-fetoglobulin) (Alpha-1- fetoprotein). [Source:Uniprot/SWISSPROT;Acc:P02771]
A_23_P58266	ENSG00000163993	S100P	S-100P protein. [Source:Uniprot/SWISSPROT;Acc:P25815]
A_23_P58538	ENSG00000176718	C5orf26	Putative uncharacterized protein TIGA1. [Source:Uniprot/SWISSPROT;Acc:Q96Q82]
A_23_P59388	ENSG00000151914	DST	Bullous pemphigoid antigen 1 isoforms 1/2/3/4/5/8 (230 kDa bullous pemphigoid antigen) (BPA) (Hemidesmosomal plaque protein) (Dystonia musculorum protein) (Dystonin) (Fragment). [Source:Uniprot/SWISSPROT;Acc:Q03001]
A_23_P60376	ENSG00000107223	EDF1	Endothelial differentiation-related factor 1 (EDF-1) (Multiprotein bridging factor 1) (MBF1). [Source:Uniprot/SWISSPROT;Acc:O60869]
A_23_P60458	ENSG00000119383	PPP2R4	Protein phosphatase 2A, regulatory subunit B' (PP2A, subunit B', PR53 isoform) (Phosphotyrosyl phosphatase activator) (PTPA). [Source:Uniprot/SWISSPROT;Acc:Q15257]
A_23_P60479	ENSG00000086061	DNAJA1	DnaJ homolog subfamily A member 1 (Heat shock 40 kDa protein 4) (DnaJ protein homolog 2) (HSJ-2) (HSDJ). [Source:Uniprot/SWISSPROT;Acc:P31689]
A_23_P60933	ENSG00000125144	MT1G	Metallothionein-1G (MT-1G) (Metallothionein-IG) (MT-IG). [Source:Uniprot/SWISSPROT;Acc:P13640]
A_23_P61426	ENSG00000175806	MSRA	Peptide methionine sulfoxide reductase (EC 1.8.4.6) (Protein- methionine-S-oxide reductase) (PMSR) (Peptide Met(O) reductase). [Source:Uniprot/SWISSPROT;Acc:Q9UJ68]
A_23_P61447	ENSG00000171503	ETFDH	Electron transfer flavoprotein-ubiquinone oxidoreductase, mitochondrial precursor (EC 1.5.5.1) (ETF-QO) (ETF-ubiquinone oxidoreductase) (ETF dehydrogenase) (Electron-transferring- flavoprotein dehydrogenase). [Source:Uniprot/SWISSPROT;Acc:Q16134]
A_23_P61967	ENSG00000170748	HNRGT_HUMAN	testes-specific heterogenous nuclear ribonucleoprotein G-T [Source:RefSeq_peptide;Acc:NP_055284]
A_23_P62095	ENSG00000197172	MAGEA3	Melanoma-associated antigen 3 (MAGE-3 antigen) (Antigen MZ2-D). [Source:Uniprot/SWISSPROT;Acc:P43357]
A_23_P62620	ENSG00000137975	CLCA2	calcium activated chloride channel 2 [Source:RefSeq_peptide;Acc:NP_006527]
A_23_P63032	ENSG00000044012	GUCA2B	Guanylate cyclase activator 2B precursor [Contains: Guanylate cyclase C activating peptide 2 (Guanylate cyclase C activating peptide II) (GCAP-II); Uroguanylin (UGN)]. [Source:Uniprot/SWISSPROT;Acc:Q16661]
A_23_P64010	ENSG00000109919	MTCH2	Mitochondrial carrier homolog 2 (Met-induced mitochondrial protein). [Source:Uniprot/SWISSPROT;Acc:Q9Y6C9]
A_23_P64082	ENSG00000087365	SF3B2	Splicing factor 3B subunit 2 (Spliceosome associated protein 145) (SAP 145) (SF3b150) (Pre-mRNA splicing factor SF3b 145 kDa subunit). [Source:Uniprot/SWISSPROT;Acc:Q13435]
A_23_P64344	ENSG00000134809	TIMM10	Mitochondrial import inner membrane translocase subunit TIM10. [Source:Uniprot/SWISSPROT;Acc:P62072]
A_23_P64372	ENSG00000134827	TCN1	Transcobalamin I precursor (TCI) (TC I). [Source:Uniprot/SWISSPROT;Acc:P20061]
A_23_P64525	ENSG00000175097	RAG2	V(D)J recombination activating protein 2 (RAG-2). [Source:Uniprot/SWISSPROT;Acc:P55895]
A_23_P64611	ENSG00000171631	P2RY6	P2Y purinoceptor 6 (P2Y6). [Source:Uniprot/SWISSPROT;Acc:Q15077]
A_23_P64954	ENSG00000111667	USP5	Ubiquitin carboxyl-terminal hydrolase 5 (EC 3.1.2.15) (Ubiquitin thiolesterase 5) (Ubiquitin-specific processing protease 5) (Deubiquitinating enzyme 5) (Isopeptidase T). [Source:Uniprot/SWISSPROT;Acc:P45974]
A_23_P65515	ENSG00000100625	SIX4	Homeobox protein SIX4 (Sine oculis homeobox homolog 4). [Source:Uniprot/SWISSPROT;Acc:Q9UIU6]
A_23_P65851	ENSG00000173517	PPP4R1L	Serine/threonine-protein phosphatase 4 regulatory subunit 1-like
A_23_P66439	ENSG00000125458	NT5C	5'(3')-deoxyribonucleotidase, cytosolic type (EC 3.1.3.-) (Cytosolic 5',3'-pyrimidine nucleotidase) (Deoxy-5'-nucleotidase 1) (dNT-1). [Source:Uniprot/SWISSPROT;Acc:Q8TCD5]
A_23_P66487	ENSG00000108604	SMARCD2	SWI/SNF-related matrix-associated actin-dependent regulator of chromatin subfamily D member 2 (60 kDa BRG-1/Brm associated factor subunit B) (BRG1-associated factor 60B). [Source:Uniprot/SWISSPROT;Acc:Q92925]
A_23_P66593	ENSG00000131095	GFAP	Glial fibrillary acidic protein, astrocyte (GFAP). [Source:Uniprot/SWISSPROT;Acc:P14136]
A_23_P66732	ENSG00000177602	GSG2	Serine/threonine-protein kinase Haspin (EC 2.7.1.37) (Haploid germ cell-specific nuclear protein kinase) (H-Haspin) (Germ cell-specific gene 2 protein). [Source:Uniprot/SWISSPROT;Acc:Q8TF76]
A_23_P67323	ENSG00000161677	JOSD2	Josephin-2. [Source:Uniprot/SWISSPROT;Acc:Q8TAC2]
A_23_P67355	ENSG00000126460	PRRG2	Transmembrane gamma-carboxyglutamic acid protein 2 precursor (Proline- rich Gla protein 2) (Proline-rich gamma-carboxyglutamic acid protein 2). [Source:Uniprot/SWISSPROT;Acc:O14669]
A_23_P67521	ENSG00000124449	IRGC1	immunity-related GTPase family, cinema 1 [Source:RefSeq_peptide;Acc:NP_062558]
A_23_P67683	ENSG00000130669	PAK4	Serine/threonine-protein kinase PAK 4 (EC 2.7.1.37) (p21-activated kinase 4) (PAK-4). [Source:Uniprot/SWISSPROT;Acc:O96013]
A_23_P67723	ENSG00000176619	LMNB2	Lamin B2. [Source:Uniprot/SWISSPROT;Acc:Q03252]
A_23_P68662	ENSG00000130706	ADRM1	Adhesion regulating molecule 1 precursor (110 kDa cell membrane glycoprotein) (Gp110). [Source:Uniprot/SWISSPROT;Acc:Q16186]
A_23_P68978	ENSG00000186976	DJBP_HUMAN	CAP-binding protein complex interacting protein 1 isoform a [Source:RefSeq_peptide;Acc:NP_073622]
A_23_P6914	ENSG00000144909	OSBPL11	Oxysterol binding protein-related protein 11 (OSBP-related protein 11) (ORP-11). [Source:Uniprot/SWISSPROT;Acc:Q9BXB4]
A_23_P697	ENSG00000171385	KCND3	Potassium voltage-gated channel subfamily D member 3 (Voltage-gated potassium channel subunit Kv4.3). [Source:Uniprot/SWISSPROT;Acc:Q9UK17]
A_23_P70348	ENSG00000124570	SERPINB6	Placental thrombin inhibitor (Cytoplasmic antiproteinase) (CAP) (Protease inhibitor 6) (PI-6) (Serpin B6). [Source:Uniprot/SWISSPROT;Acc:P35237]
A_23_P70588	ENSG00000124493	GRM4	Metabotropic glutamate receptor 4 precursor (mGluR4). [Source:Uniprot/SWISSPROT;Acc:Q14833]
A_23_P71379	ENSG00000167653	PSCA	Prostate stem cell antigen precursor. [Source:Uniprot/SWISSPROT;Acc:O43653]
A_23_P71858	ENSG00000148343	FAM73B	family with sequence similarity 73, member B (FAM73B)
A_23_P71889	ENSG00000136811	ODF2	outer dense fiber of sperm tails 2 isoform 1 [Source:RefSeq_peptide;Acc:NP_002531]
A_23_P72096	ENSG00000115008	IL1A	Interleukin-1 alpha precursor (IL-1 alpha) (Hematopoietin-1). [Source:Uniprot/SWISSPROT;Acc:P01583]
A_23_P73543	ENSG00000147144	CCDC120	Coiled-coil domain-containing protein 120 [Source: Uniprot/SWISSPROT Q96HB5]
A_23_P73609	ENSG00000124479	NDP	Norrin precursor (Norrie disease protein). [Source:Uniprot/SWISSPROT;Acc:Q00604]
A_23_P73837	ENSG00000101916	TLR8	Toll-like receptor 8 precursor. [Source:Uniprot/SWISSPROT;Acc:Q9NR97]
A_23_P74115	ENSG00000085999	RAD54L	DNA repair and recombination protein RAD54-like (EC 3.6.1.-) (RAD54 homolog) (hRAD54) (hHR54). [Source:Uniprot/SWISSPROT;Acc:Q92698]
A_23_P74697	ENSG00000160072	ATAD3B	ATPase family AAA domain containing protein 3B. [Source:Uniprot/SWISSPROT;Acc:Q5T9A4]
A_23_P76364	ENSG00000010278	CD9	CD9 antigen (p24) (Leukocyte antigen MIC3) (Motility-related protein) (MRP-1) (Tetraspanin-29) (Tspan-29). [Source:Uniprot/SWISSPROT;Acc:P21926]
A_23_P76488	ENSG00000134531	EMP1	Epithelial membrane protein 1 (EMP-1) (Tumor-associated membrane protein) (CL-20) (B4B protein). [Source:Uniprot/SWISSPROT;Acc:P54849]
A_23_P77066	ENSG00000128739	SNRPN	Small nuclear ribonucleoprotein associated protein N (snRNP-N) (Sm protein N) (Sm-N) (SmN) (Sm-D) (Tissue-specific splicing protein). [Source:Uniprot/SWISSPROT;Acc:P63162]
A_23_P77201	ENSG00000186073	C15orf41	Uncharacterized protein C15orf41 [Source:Uniprot/SWISSPROT;Acc:Q9Y2V0]
A_23_P77223	ENSG00000166823	MESP1	mesoderm posterior 1 [Source:RefSeq_peptide;Acc:NP_061140]
A_23_P77612	ENSG00000131650	KREMEN2	Kremen protein 2 precursor (Kringle-containing protein marking the eye and the nose) (Dickkopf receptor 2). [Source:Uniprot/SWISSPROT;Acc:Q8NCW0]
A_23_P77776	ENSG00000161547	SFRS2	Splicing factor, arginine/serine-rich 2 (Splicing factor SC35) (SC-35) (Splicing component, 35 kDa) (PR264 protein). [Source:Uniprot/SWISSPROT;Acc:Q01130]
A_23_P78018	ENSG00000154265	ABCA5	ATP-binding cassette, sub-family A , member 5 [Source:RefSeq_peptide;Acc:NP_061142]
A_23_P78265	ENSG00000006059	KRTHA3A	Keratin, type I cuticular Ha3-I (Hair keratin, type I Ha3-I). [Source:Uniprot/SWISSPROT;Acc:O76009]
A_23_P78353	ENSG00000141434	MEP1B	Meprin A beta-subunit precursor (EC 3.4.24.18) (Endopeptidase-2) (N- benzoyl-L-tyrosyl-P-amino-benzoic acid hydrolase beta subunit) (PABA peptide hydrolase) (PPH beta). [Source:Uniprot/SWISSPROT;Acc:Q16820]
A_23_P7853	ENSG00000137225	CAPN11	Calpain-11 (EC 3.4.22.-) (Calcium-activated neutral proteinase 11) (CANP 11). [Source:Uniprot/SWISSPROT;Acc:Q9UMQ6]
A_23_P78543	ENSG00000129354	AP1M2	Adaptor-related protein complex 1, mu 2 subunit (Mu-adaptin 2) (Adaptor protein complex AP-1 mu-2 subunit) (Golgi adaptor HA1/AP1 adaptin mu-2 subunit) (Clathrin assembly protein assembly protein complex 1 medium chain 2) (AP-mu chain family member mu1B). [Source:Uniprot/SWISSPROT;Acc:Q9Y6Q5]
A_23_P78677	ENSG00000104979	C19orf53	Leydig cell tumor 10 kDa protein homolog. [Source:Uniprot/SWISSPROT;Acc:Q9UNZ5]
A_23_P78762	ENSG00000087076	DHRS10	dehydrogenase/reductase (SDR family) member 10 [Source:RefSeq_peptide;Acc:NP_057330]
A_23_P79218	ENSG00000115170	ACVR1	Activin receptor type I precursor (EC 2.7.1.37) (ACTR-I) (Serine/threonine-protein kinase receptor R1) (SKR1) (Activin receptor-like kinase 2) (ALK-2) (TGF-B superfamily receptor type I) (TSR-I). [Source:Uniprot/SWISSPROT;Acc:Q04771]
A_23_P79289	ENSG00000082438	COBLL1	COBL-like 1 [Source:RefSeq_peptide;Acc:NP_055715]
A_23_P79518	ENSG00000125538	IL1B	Interleukin-1 beta precursor (IL-1 beta) (Catabolin). [Source:Uniprot/SWISSPROT;Acc:P01584]
A_23_P80409	ENSG00000114742	WDR48	WD repeat domain 48 [Source:RefSeq_peptide;Acc:NP_065890]
A_23_P81006	ENSG00000169429	IL8	Interleukin-8 precursor (IL-8) (CXCL8) (Monocyte-derived neutrophil chemotactic factor) (MDNCF) (T-cell chemotactic factor) (Neutrophil- activating protein 1) (NAP-1) (Protein 3-10C) (Granulocyte chemotactic protein 1) (GCP-1) (Monocyte derived neutrophil [Source:Uniprot/SWISSPROT;Acc:P10145]
A_23_P81026	ENSG00000163114	PDHA2	Pyruvate dehydrogenase E1 component alpha subunit, testis-specific form, mitochondrial precursor (EC 1.2.4.1) (PDHE1-A type II). [Source:Uniprot/SWISSPROT;Acc:P29803]
A_23_P81121	ENSG00000123737	EXOSC9	Exosome complex exonuclease RRP45 (EC 3.1.13.-) (Exosome component 9) (Polymyositis/scleroderma autoantigen 1) (Autoantigen PM/Scl 1) (Polymyositis/scleroderma autoantigen 75 kDa) (PM/Scl-75) (P75 polymyositis-scleroderma overlap syndrome associated autoa [Source:Uniprot/SWISSPROT;Acc:Q06265]
A_23_P81172	ENSG00000129187	DCTD	Deoxycytidylate deaminase (EC 3.5.4.12) (dCMP deaminase). [Source:Uniprot/SWISSPROT;Acc:P32321]
A_23_P81492	ENSG00000164587	RPS14	40S ribosomal protein S14. [Source:Uniprot/SWISSPROT;Acc:P62263]
A_23_P81770	ENSG00000112245	PTP4A1	Protein tyrosine phosphatase type IVA protein 1 (EC 3.1.3.48) (Protein-tyrosine phosphatase 4a1) (Protein-tyrosine phosphatase of regenerating liver-1) (PRL-1) (PTP(CAAXI)). [Source:Uniprot/SWISSPROT;Acc:Q93096]
A_23_P82664	ENSG00000013455	ARPC1A	Actin-related protein 2/3 complex subunit 1A (SOP2-like protein). [Source:Uniprot/SWISSPROT;Acc:Q92747]
A_23_P82814	ENSG00000156804	FBXO32	F-box only protein 32 (Muscle atrophy F-box protein) (MAFbx) (Atrogin- 1). [Source:Uniprot/SWISSPROT;Acc:Q969P5]
A_23_P83469	ENSG00000112699	GMDS	GDP-mannose 4,6 dehydratase (EC 4.2.1.47) (GDP-D-mannose dehydratase) (GMD). [Source:Uniprot/SWISSPROT;Acc:O60547]
A_23_P83835	ENSG00000185900	SG196_HUMAN	Protein kinase-like protein SgK196 (Sugen kinase 196) [Source: Uniprot/SWISSPROT Q9H5K3]
A_23_P83931	ENSG00000173848	NET1	Neuroepithelial cell transforming gene 1 protein (p65 Net1 proto- oncogene) (Rho guanine nucleotide exchange factor 8). [Source:Uniprot/SWISSPROT;Acc:Q7Z628]
A_23_P8452	ENSG00000106003	LFNG	Beta-1,3-N-acetylglucosaminyltransferase lunatic fringe (EC 2.4.1.222) (O-fucosylpeptide 3-beta-N-acetylglucosaminyltransferase). [Source:Uniprot/SWISSPROT;Acc:Q8NES3]
A_23_P85171	ENSG00000102119	EMD	Emerin. [Source:Uniprot/SWISSPROT;Acc:P50402]
A_23_P86206	ENSG00000085491	SLC25A24	solute carrier family 25 member 24 isoform 1 [Source:RefSeq_peptide;Acc:NP_037518]
A_23_P86774	ENSG00000110717	NDUFS8	NADH-ubiquinone oxidoreductase 23 kDa subunit, mitochondrial precursor (EC 1.6.5.3) (EC 1.6.99.3) (Complex I-23KD) (CI-23KD) (TYKY subunit). [Source:Uniprot/SWISSPROT;Acc:O00217]
A_23_P86956	ENSG00000134917	ADAMTS8	ADAMTS-8 precursor (EC 3.4.24.-) (A disintegrin and metalloproteinase with thrombospondin motifs 8) (ADAM-TS 8) (ADAM-TS8) (METH-2) (METH- 8). [Source:Uniprot/SWISSPROT;Acc:Q9UP79]
A_23_P87049	ENSG00000137642	SORL1	Sortilin-related receptor precursor (Sorting protein-related receptor containing LDLR class A repeats) (SorLA) (SorLA-1) (Low-density lipoprotein receptor relative with 11 ligand-binding repeats) (LDLR relative with 11 ligand-binding repeats) (LR11). [Source:Uniprot/SWISSPROT;Acc:Q92673]
A_23_P87192	ENSG00000168496	FEN1	Flap endonuclease-1 (EC 3.-.-.-) (Maturation factor 1) (MF1). [Source:Uniprot/SWISSPROT;Acc:P39748]
A_23_P87564	ENSG00000133639	BTG1	BTG1 protein (B-cell translocation gene 1 protein). [Source:Uniprot/SWISSPROT;Acc:P62324]
A_23_P8763	ENSG00000127947	PTPN12	Tyrosine-protein phosphatase, non-receptor type 12 (EC 3.1.3.48) (Protein-tyrosine phosphatase G1) (PTPG1). [Source:Uniprot/SWISSPROT;Acc:Q05209]
A_23_P87678	ENSG00000083782	DSPG3	Dermatan sulfate proteoglycan 3 precursor (Epiphycan) (Small chondroitin/dermatan sulfate proteoglycan) (Proteoglycan-Lb) (PG-Lb). [Source:Uniprot/SWISSPROT;Acc:Q99645]
A_23_P87752	ENSG00000110811	LEPREL2	G protein-coupled receptor 162 isoform 2 [Source:RefSeq_peptide;Acc:NP_062832]
A_23_P88961	ENSG00000149925	ALDOA	Fructose-bisphosphate aldolase A (EC 4.1.2.13) (Muscle-type aldolase) (Lung cancer antigen NY-LU-1). [Source:Uniprot/SWISSPROT;Acc:P04075]
A_23_P90363	ENSG00000171119	NRTN	Neurturin precursor. [Source:Uniprot/SWISSPROT;Acc:Q99748]
A_23_P90612	ENSG00000076003	MCM6	DNA replication licensing factor MCM6 (P105MCM). [Source:Uniprot/SWISSPROT;Acc:Q14566]
A_23_P91139	ENSG00000115425	PECR	Peroxisomal trans-2-enoyl-CoA reductase (EC 1.3.1.38) (TERP) (HPDHase) (pVI-ARL) (2,4-dienoyl-CoA reductase-related protein) (DCR-RP). [Source:Uniprot/SWISSPROT;Acc:Q9BY49]
A_23_P91212	ENSG00000124177	CHD6	Chromodomain-helicase-DNA-binding protein 6 (CHD-6) (Radiation-induced gene B protein). [Source:Uniprot/SWISSPROT;Acc:Q8TD26]
A_23_P91293	ENSG00000124164	VAPB	Vesicle-associated membrane protein-associated protein B/C (VAMP- associated protein B/C) (VAMP-B/VAMP-C) (VAP-B/VAP-C). [Source:Uniprot/SWISSPROT;Acc:O95292]
A_23_P91328	ENSG00000101361	NOL5A	Nucleolar protein Nop56 (Nucleolar protein 5A). [Source:Uniprot/SWISSPROT;Acc:O00567]
A_23_P91576	ENSG00000182902	SLC25A18	Mitochondrial glutamate carrier 2 (Glutamate/H(+) symporter 2) (Solute carrier family 25 member 18). [Source:Uniprot/SWISSPROT;Acc:Q9H1K4]
A_23_P91590	ENSG00000099901	RANBP1	Ran-specific GTPase-activating protein (Ran binding protein 1) (RanBP1). [Source:Uniprot/SWISSPROT;Acc:P43487]
A_23_P91657	ENSG00000182944	EWSR1	RNA-binding protein EWS (EWS oncogene) (Ewing sarcoma breakpoint region 1 protein). [Source:Uniprot/SWISSPROT;Acc:Q01844]
A_23_P92082	ENSG00000163931	TKT	Transketolase (EC 2.2.1.1) (TK). [Source:Uniprot/SWISSPROT;Acc:P29401]
A_23_P92261	ENSG00000145194	ECE2	Endothelin-converting enzyme 2 (EC 3.4.24.71) (ECE-2). [Source:Uniprot/SWISSPROT;Acc:O60344]
A_23_P9362	ENSG00000136930	PSMB7	Proteasome subunit beta type 7 precursor (EC 3.4.25.1) (Proteasome subunit Z) (Macropain chain Z) (Multicatalytic endopeptidase complex chain Z). [Source:Uniprot/SWISSPROT;Acc:Q99436]
A_23_P93690	ENSG00000166508	MCM7	DNA replication licensing factor MCM7 (CDC47 homolog) (P1.1-MCM3). [Source:Uniprot/SWISSPROT;Acc:P33993]
A_23_P94840	ENSG00000168589	DNCL2B	Dynein light chain 2B, cytoplasmic. [Source:Uniprot/SWISSPROT;Acc:Q8TF09]
A_23_P94953	ENSG00000167193	CRK	Proto-oncogene C-crk (P38) (Adapter molecule crk). [Source:Uniprot/SWISSPROT;Acc:P46108]
A_23_P9501	ENSG00000172590	MRPL52	mitochondrial ribosomal protein L52 isoform e [Source:RefSeq_peptide;Acc:NP_851824]
A_23_P95302	ENSG00000111445	RFC5	Activator 1 36 kDa subunit (Replication factor C 36 kDa subunit) (A1 36 kDa subunit) (RF-C 36 kDa subunit) (RFC36) (Replication factor C subunit 5). [Source:Uniprot/SWISSPROT;Acc:P40937]
A_23_P95683	ENSG00000174990	CA5A	Carbonic anhydrase 5A, mitochondrial precursor (EC 4.2.1.1) (Carbonic anhydrase VA) (Carbonate dehydratase VA) (CA-VA). [Source:Uniprot/SWISSPROT;Acc:P35218]
A_23_P9571	ENSG00000114346	ECT2	ECT2 protein (Epithelial cell transforming sequence 2 oncogene). [Source:Uniprot/SWISSPROT;Acc:Q9H8V3]
A_23_P96331	ENSG00000015285	WAS	Wiskott-Aldrich syndrome protein (WASp). [Source:Uniprot/SWISSPROT;Acc:P42768]
A_23_P97265	ENSG00000160818	GPATC4	G patch domain containing 4 protein isoform 2 [Source:RefSeq_peptide;Acc:NP_872620]
A_23_P97567	ENSG00000187048	CYP4A11	Cytochrome P450 4A11 precursor (EC 1.14.15.3) (CYPIVA11) (Fatty acid omega-hydroxylase) (P-450 HK omega) (Lauric acid omega-hydroxylase) (CYP4AII) (P450-HL-omega). [Source:Uniprot/SWISSPROT;Acc:Q02928]
A_23_P97632	ENSG00000136628	EPRS	Bifunctional aminoacyl-tRNA synthetase [Includes: Glutamyl-tRNA synthetase (EC 6.1.1.17) (Glutamate--tRNA ligase); Prolyl-tRNA synthetase (EC 6.1.1.15) (Proline--tRNA ligase)]. [Source:Uniprot/SWISSPROT;Acc:P07814]
A_23_P97700	ENSG00000117289	TXNIP	thioredoxin interacting protein [Source:RefSeq_peptide;Acc:NP_006463]
A_23_P98022	ENSG00000096717	SIRT1	NAD-dependent deacetylase sirtuin-1 (EC 3.5.1.-) (hSIRT1) (hSIR2) (SIR2-like protein 1). [Source:Uniprot/SWISSPROT;Acc:Q96EB6]
A_23_P98304	ENSG00000131620	TMEM16A	transmembrane protein 16A [Source:RefSeq_peptide;Acc:NP_060513]
A_23_P98844	ENSG00000135502	SLC26A10	solute carrier family 26, member 10 isoform 2 [Source:RefSeq_peptide;Acc:NP_597996]
A_23_P98995	ENSG00000012822	CALCOCO1	coiled-coil transcriptional coactivator [Source:RefSeq_peptide;Acc:NP_065949]
A_23_P99004	ENSG00000135486	HNRPA1	Heterogeneous nuclear ribonucleoprotein A1 (Helix-destabilizing protein) (Single-strand binding protein) (hnRNP core protein A1). [Source:Uniprot/SWISSPROT;Acc:P09651]
A_23_P99324	ENSG00000111057	KRT18	Keratin, type I cytoskeletal 18 (Cytokeratin 18) (K18) (CK 18). [Source:Uniprot/SWISSPROT;Acc:P05783]
A_23_P99754	ENSG00000165496	RPL10L	60S ribosomal protein L10-like. [Source:Uniprot/SWISSPROT;Acc:Q96L21]
A_23_P99853	ENSG00000047346	KIAA1370	KIAA1370

## Sheet: 48h_Ly294002
Agilent Probe ID	Ensembl Gene ID	HGNC Symbol	Description
A_23_P100092	ENSG00000140265	ZSCAN29	zinc finger and SCAN domain containing 29 [Source:Uniprot/SWISSPROT;Acc:Q8IWY8]
A_23_P100127	ENSG00000137812	CASC5	Cancer susceptibility candidate 5 (ALL1-fused gene from chromosome 15q14) (AF15q14) (D40/AF15q14 protein). [Source:Uniprot/SWISSPROT;Acc:Q8NG31]
A_23_P100240	ENSG00000166589	CDH16	Cadherin-16 precursor (Kidney-specific cadherin) (Ksp-cadherin). [Source:Uniprot/SWISSPROT;Acc:O75309]
A_23_P100576	ENSG00000108294	PSMB3	Proteasome subunit beta type 3 (EC 3.4.25.1) (Proteasome theta chain) (Proteasome chain 13) (Proteasome component C10-II). [Source:Uniprot/SWISSPROT;Acc:P49720]
A_23_P100642	ENSG00000141744	PNMT	Phenylethanolamine N-methyltransferase (EC 2.1.1.28) (PNMTase) (Noradrenaline N-methyltransferase). [Source:Uniprot/SWISSPROT;Acc:P11086]
A_23_P100892	ENSG00000004142	POLDIP2	Polymerase delta interacting protein 2 (38 kDa DNA polymerase delta interaction protein) (p38). [Source:Uniprot/SWISSPROT;Acc:Q9Y2S7]
A_23_P100925	ENSG00000132507	EIF5A	Eukaryotic translation initiation factor 5A (eIF-5A) (eIF-4D) (Rev- binding factor). [Source:Uniprot/SWISSPROT;Acc:P63241]
A_23_P101434	ENSG00000142405	NALP12	NACHT-, LRR- and PYD-containing protein 12 (PYRIN-containing APAF1- like protein 7) (Monarch-1). [Source:Uniprot/SWISSPROT;Acc:P59046]
A_23_P102109	ENSG00000163526	TUBA4	tubulin, alpha 4 [Source:RefSeq_peptide;Acc:NP_079295]
A_23_P102508	ENSG00000138074	SLC5A6	Sodium-dependent multivitamin transporter (Na(+)-dependent multivitamin transporter). [Source:Uniprot/SWISSPROT;Acc:Q9Y289]
A_23_P102571	ENSG00000125520	SLC2A4RG	GLUT4 enhancer factor DNA binding domain (GEFdb) (SLC2A4 regulator). [Source:Uniprot/SWISSPROT;Acc:Q9NR83]
A_23_P103159	ENSG00000100162	CENPM	centromere protein M. [Source:Uniprot/SWISSPROT;Acc:Q9NSP4]
A_23_P103256	ENSG00000116785	CFHL3	Complement factor H-related protein 3 precursor (FHR-3) (H factor-like protein 3) (DOWN16). [Source:Uniprot/SWISSPROT;Acc:Q02985]
A_23_P10363	ENSG00000039523	FAM65A	family with sequence similarity 65, member A [Source:RefSeq_peptide;Acc:NP_078795]
A_23_P10385	ENSG00000143476	DTL	denticleless homolog [Source:RefSeq_peptide;Acc:NP_057532]
A_23_P103885	ENSG00000175756	AURKAIP1	Aurora kinase A-interacting protein (AURKA-interacting protein). [Source:Uniprot/SWISSPROT;Acc:Q9NWT8]
A_23_P103951	ENSG00000196352	CD55	Complement decay-accelerating factor precursor (CD55 antigen). [Source:Uniprot/SWISSPROT;Acc:P08174]
A_23_P104086	ENSG00000058453	CROCC	ciliary rootlet coiled-coil, rootletin [Source:RefSeq_peptide;Acc:NP_055490]
A_23_P104362	ENSG00000127884	ECHS1	Enoyl-CoA hydratase, mitochondrial precursor (EC 4.2.1.17) (Short chain enoyl-CoA hydratase) (SCEH) (Enoyl-CoA hydratase 1). [Source:Uniprot/SWISSPROT;Acc:P30084]
A_23_P104651	ENSG00000146670	CDCA5	Sororin (Cell division cycle associated 5) (p35). [Source:Uniprot/SWISSPROT;Acc:Q96FF9]
A_23_P105088	ENSG00000183734	ASCL2	Achaete-scute homolog 2 (HASH2). [Source:Uniprot/SWISSPROT;Acc:Q99929]
A_23_P105160	ENSG00000196778	OR52K1	Olfactory receptor 52K1. [Source:Uniprot/SWISSPROT;Acc:Q8NGK4]
A_23_P105862	ENSG00000073910	FRY	furry homolog (Drosophila) [Source:Uniprot/SWISSPROT;Acc:Q5TBA9]
A_23_P106192	ENSG00000170345	FOS	Proto-oncogene protein c-fos (Cellular oncogene fos) (G0/G1 switch regulatory protein 7). [Source:Uniprot/SWISSPROT;Acc:P01100]
A_23_P106702	ENSG00000140988	RPS2	40S ribosomal protein S2 (S4) (LLRep3 protein). [Source:Uniprot/SWISSPROT;Acc:P15880]
A_23_P106844	ENSG00000125148	MT2A	Metallothionein-2 (MT-2) (Metallothionein-II) (MT-II) (Metallothionein-2A). [Source:Uniprot/SWISSPROT;Acc:P02795]
A_23_P106898	ENSG00000175938	TMEM142C	transmembrane protein 142C [Source:Uniprot/SWISSPROT;Acc:Q9BRQ5]
A_23_P107086	ENSG00000167721	TSR1	TSR1, 20S rRNA accumulation, homolog (S. cerevisiae)
A_23_P107283	ENSG00000173917	HOXB2	Homeobox protein Hox-B2 (Hox-2H) (Hox-2.8) (K8). [Source:Uniprot/SWISSPROT;Acc:P14652]
A_23_P107412	ENSG00000185624	P4HB	Protein disulfide-isomerase precursor (EC 5.3.4.1) (PDI) (Prolyl 4- hydroxylase beta subunit) (Cellular thyroid hormone binding protein) (p55). [Source:Uniprot/SWISSPROT;Acc:P07237]
A_23_P107421	ENSG00000167900	TK1	Thymidine kinase, cytosolic (EC 2.7.1.21). [Source:Uniprot/SWISSPROT;Acc:P04183]
A_23_P107443	ENSG00000187272	KRTAP9-4	Keratin-associated protein 9-4 (Keratin-associated protein 9.4) (Ultrahigh sulfur keratin-associated protein 9.4). [Source:Uniprot/SWISSPROT;Acc:Q9BYQ2]
A_23_P107994	ENSG00000130748	TMEM160	transmembrane protein 160 [Source:Uniprot/SWISSPROT;Acc:Q9NX00]
A_23_P108514	ENSG00000115661	STK16	Serine/threonine-protein kinase 16 (EC 2.7.1.37) (Protein kinase PKL12) (Myristoylated and palmitoylated serine/threonine-protein kinase) (MPSK) (TGF-beta stimulated factor 1) (TSF-1) (hPSK). [Source:Uniprot/SWISSPROT;Acc:O75716]
A_23_P109235	ENSG00000125970	RALY	RNA-binding protein Raly (hnRNP associated with lethal yellow homolog) (Autoantigen p542). [Source:Uniprot/SWISSPROT;Acc:Q9UKM9]
A_23_P109539	ENSG00000179750	APOBEC3B	Probable DNA dC->dU editing enzyme APOBEC-3B (EC 3.5.4.-) (Phorbolin- 1-related protein) (Phorbolin-2/3). [Source:Uniprot/SWISSPROT;Acc:Q9UH17]
A_23_P109571	ENSG00000100300	BZRP	Peripheral-type benzodiazepine receptor (PBR) (PKBS) (Mitochondrial benzodiazepine receptor). [Source:Uniprot/SWISSPROT;Acc:P30536]
A_23_P109702	ENSG00000152492	CCDC50	coiled-coil domain containing 50 [Source:Uniprot/SWISSPROT;Acc:Q8IVM0]
A_23_P110062	ENSG00000145191	EIF2B5	Translation initiation factor eIF-2B epsilon subunit (eIF-2B GDP-GTP exchange factor). [Source:Uniprot/SWISSPROT;Acc:Q13144]
A_23_P110099	ENSG00000114021	NIT2	nitrilase family, member 2 [Source:RefSeq_peptide;Acc:NP_064587]
A_23_P110712	ENSG00000120129	DUSP1	Dual specificity protein phosphatase 1 (EC 3.1.3.48) (EC 3.1.3.16) (MAP kinase phosphatase-1) (MKP-1) (Protein-tyrosine phosphatase CL100) (Dual specificity protein phosphatase hVH1). [Source:Uniprot/SWISSPROT;Acc:P28562]
A_23_P111125	ENSG00000198559	HCP5	HLA complex P5 [Source:RefSeq_peptide;Acc:NP_006665]
A_23_P111343	ENSG00000029363	BCLAF1	Bcl-2-associated transcription factor 1 (Btf). [Source:Uniprot/SWISSPROT;Acc:Q9NYF8]
A_23_P112397	ENSG00000159069	FBXW5	F-box/WD-repeat protein 5 (F-box and WD-40 domain protein 5). [Source:Uniprot/SWISSPROT;Acc:Q969U6]
A_23_P113572	ENSG00000177455	CD19	B-lymphocyte antigen CD19 precursor (B-lymphocyte surface antigen B4) (Leu-12) (Differentiation antigen CD19). [Source:Uniprot/SWISSPROT;Acc:P15391]
A_23_P113777	ENSG00000198542	ITGBL1	integrin, beta-like 1 (with EGF-like repeat domains) [Source:RefSeq_peptide;Acc:NP_004782]
A_23_P114275	ENSG00000101856	PGRMC1	Membrane associated progesterone receptor component 1 (mPR). [Source:Uniprot/SWISSPROT;Acc:O00264]
A_23_P115392	ENSG00000116299	KIAA1324	KIAA1324 [Source:RefSeq_dna;Acc:NM_020775]
A_23_P115482	ENSG00000077152	UBE2T	Ubiquitin-conjugating enzyme E2 T (EC 6.3.2.19) (Ubiquitin-protein ligase T) (Ubiquitin carrier protein T). [Source:Uniprot/SWISSPROT;Acc:Q9NPD8]
A_23_P115872	ENSG00000138180	CEP55	centrosomal protein 55kDa [Source:Uniprot/SWISSPROT;Acc:Q53EZ4]
A_23_P116123	ENSG00000149554	CHEK1	Serine/threonine-protein kinase Chk1 (EC 2.7.1.37). [Source:Uniprot/SWISSPROT;Acc:O14757]
A_23_P117068	ENSG00000139343	SNRPF	Small nuclear ribonucleoprotein F (snRNP-F) (Sm protein F) (Sm-F) (SmF). [Source:Uniprot/SWISSPROT;Acc:P62306]
A_23_P1173	ENSG00000148702	HABP2	Hyaluronan-binding protein 2 precursor (EC 3.4.21.-) (Plasma hyaluronan-binding protein) (Hepatocyte growth factor activator-like protein) (Factor VII-activating protease) (Factor seven-activating protease) (FSAP) [Contains: Hyaluronan-binding protein 2 5 [Source:Uniprot/SWISSPROT;Acc:Q14520]
A_23_P117437	ENSG00000166090	IL17E	Interleukin-17E precursor (IL-17E) (Interleukin-25) (IL-25). [Source:Uniprot/SWISSPROT;Acc:Q9H293]
A_23_P117599	ENSG00000100591	AHSA1	Activator of 90 kDa heat shock protein ATPase homolog 1 (AHA1) (p38). [Source:Uniprot/SWISSPROT;Acc:O95433]
A_23_P117767	ENSG00000140365	COMMD4	COMM domain containing protein 4. [Source:Uniprot/SWISSPROT;Acc:Q9H0A8]
A_23_P117852	ENSG00000166803	KIAA0101	HCV NS5A-transactivated protein 9 (L5). [Source:Uniprot/SWISSPROT;Acc:Q15004]
A_23_P118815	ENSG00000089685	BIRC5	Baculoviral IAP repeat-containing protein 5 (Apoptosis inhibitor survivin) (Apoptosis inhibitor 4). [Source:Uniprot/SWISSPROT;Acc:O15392]
A_23_P119130	ENSG00000105372	RPS19	40S ribosomal protein S19. [Source:Uniprot/SWISSPROT;Acc:P39019]
A_23_P119196	ENSG00000127528	KLF2	Kruppel-like factor 2 (Lung kruppel-like factor). [Source:Uniprot/SWISSPROT;Acc:Q9Y5W3]
A_23_P119207	ENSG00000125726	TNFSF7	Tumor necrosis factor ligand superfamily member 7 (CD27 ligand) (CD27- L) (CD70 antigen). [Source:Uniprot/SWISSPROT;Acc:P32970]
A_23_P119622	ENSG00000130288	NDUFA13	NADH-ubiquinone oxidoreductase B16.6 subunit (EC 1.6.5.3) (EC 1.6.99.3) (Complex I-B16.6) (CI-B16.6) (Gene associated with retinoic-interferon-induced mortality 19 protein) (GRIM-19) (Cell death-regulatory protein GRIM-19). [Source:Uniprot/SWISSPROT;Acc:Q9P0J0]
A_23_P119943	ENSG00000115457	IGFBP2	Insulin-like growth factor binding protein 2 precursor (IGFBP-2) (IBP- 2) (IGF-binding protein 2). [Source:Uniprot/SWISSPROT;Acc:P18065]
A_23_P11995	ENSG00000117450	PRDX1	Peroxiredoxin 1 (EC 1.11.1.15) (Thioredoxin peroxidase 2) (Thioredoxin-dependent peroxide reductase 2) (Proliferation-associated protein PAG) (Natural killer cell enhancing factor A) (NKEF-A). [Source:Uniprot/SWISSPROT;Acc:Q06830]
A_23_P120131	ENSG00000118004	COLEC11	collectin sub-family member 11 isoform b [Source:RefSeq_peptide;Acc:NP_954705]
A_23_P120863	ENSG00000128242	GAL3ST1	Galactosylceramide sulfotransferase (EC 2.8.2.11) (GalCer sulfotransferase) (Cerebroside sulfotransferase) (3'- phosphoadenylylsulfate:galactosylceramide 3'-sulfotransferase) (3'- phosphoadenosine-5'phosphosulfate:GalCer sulfotransferase). [Source:Uniprot/SWISSPROT;Acc:Q99999]
A_23_P120950	ENSG00000196419	XRCC6	ATP-dependent DNA helicase II, 70 kDa subunit (Lupus Ku autoantigen protein p70) (Ku70) (70 kDa subunit of Ku antigen) (Thyroid-lupus autoantigen) (TLAA) (CTC box binding factor 75 kDa subunit) (CTCBF) (CTC75). [Source:Uniprot/SWISSPROT;Acc:P12956]
A_23_P121051	ENSG00000114054	PCCB	Propionyl-CoA carboxylase beta chain, mitochondrial precursor (EC 6.4.1.3) (PCCase beta subunit) (Propanoyl-CoA:carbon dioxide ligase beta subunit). [Source:Uniprot/SWISSPROT;Acc:P05166]
A_23_P122228	ENSG00000145494	NDUFS6	NADH-ubiquinone oxidoreductase 13 kDa-A subunit, mitochondrial precursor (EC 1.6.5.3) (EC 1.6.99.3) (Complex I-13KD-A) (CI-13KD-A). [Source:Uniprot/SWISSPROT;Acc:O75380]
A_23_P122350	ENSG00000164379	FOXQ1	Forkhead box protein Q1 (Hepatocyte nuclear factor 3 forkhead homolog 1) (HNF-3/forkhead-like protein 1) (HFH-1). [Source:Uniprot/SWISSPROT;Acc:Q9C009]
A_23_P123974	ENSG00000168393	DTYMK	Thymidylate kinase (EC 2.7.4.9) (dTMP kinase). [Source:Uniprot/SWISSPROT;Acc:P23919]
A_23_P124095	ENSG00000178372	CALML5	Calmodulin-like protein 5 (Calmodulin-like skin protein). [Source:Uniprot/SWISSPROT;Acc:Q9NZT1]
A_23_P124417	ENSG00000169679	BUB1	Mitotic checkpoint serine/threonine-protein kinase BUB1 (EC 2.7.1.37) (hBUB1) (BUB1A). [Source:Uniprot/SWISSPROT;Acc:O43683]
A_23_P124470	ENSG00000168439	STIP1	Stress-induced-phosphoprotein 1 (STI1) (Hsc70/Hsp90-organizing protein) (Hop) (Transformation-sensitive protein IEF SSP 3521). [Source:Uniprot/SWISSPROT;Acc:P31948]
A_23_P124619	ENSG00000189334	S100A14	S100 calcium-binding protein A14 (S114). [Source:Uniprot/SWISSPROT;Acc:Q9HCY8]
A_23_P125107	ENSG00000198638	HLA-B	HLA class I histocompatibility antigen, B-7 alpha chain precursor (MHC class I antigen B*7). [Source:Uniprot/SWISSPROT;Acc:P01889]
A_23_P125265	ENSG00000182481	KPNA2	Importin alpha-2 subunit (Karyopherin alpha-2 subunit) (SRP1-alpha) (RAG cohort protein 1). [Source:Uniprot/SWISSPROT;Acc:P52292]
A_23_P126499	ENSG00000132881	C1orf89	Miro domain-containing protein C1orf89 [Source:Uniprot/SPTREMBL;Acc:Q9BU20]
A_23_P12675	ENSG00000197746	PSAP	Proactivator polypeptide precursor [Contains: Saposin A (Protein A); Saposin B-Val; Saposin B (Sphingolipid activator protein 1) (SAP-1) (Cerebroside sulfate activator) (CSAct) (Dispersin) (Sulfatide/GM1 activator); Saposin C (Co-beta-glucosidase) (A1 act [Source:Uniprot/SWISSPROT;Acc:P07602]
A_23_P12686	ENSG00000151892	GFRA1	GDNF family receptor alpha 1 precursor (GFR-alpha 1) (GDNF receptor alpha) (GDNFR-alpha) (TGF-beta-related neurotrophic factor receptor 1) (RET ligand 1). [Source:Uniprot/SWISSPROT;Acc:P56159]
A_23_P12733	ENSG00000099284	H2AFY2	Core histone macro-H2A.2 (Histone macroH2A2) (mH2A2). [Source:Uniprot/SWISSPROT;Acc:Q9P0M6]
A_23_P127460	ENSG00000173101	SIPA1	Signal-induced proliferation-associated protein 1 (Sipa-1) (GTPase- activating protein Spa-1) (p130 SPA-1). [Source:Uniprot/SWISSPROT;Acc:Q96FS4]
A_23_P127522	ENSG00000198331	HYLS1	hydrolethalus syndrome 1 [Source:RefSeq_peptide;Acc:NP_659451]
A_23_P127781	ENSG00000168515	SCGB1D1	Lipophilin A precursor (Secretoglobin family 1D member 1). [Source:Uniprot/SWISSPROT;Acc:O95968]
A_23_P127824	ENSG00000130595	TNNT3	Mitochondrial 39S ribosomal protein L23 (L23mt) (MRP-L23) (L23 mitochondrial-related protein) (Ribosomal protein L23-like). [Source:Uniprot/SWISSPROT;Acc:Q16540]
A_23_P127839	ENSG00000149050	ZNF214	Zinc finger protein 214 (BWSCR2 associated zinc-finger protein 1) (BAZ 1). [Source:Uniprot/SWISSPROT;Acc:Q9UL59]
A_23_P127899	ENSG00000176922	OR51S1	Olfactory receptor 51S1. [Source:Uniprot/SWISSPROT;Acc:Q8NGJ8]
A_23_P128060	ENSG00000198393	ZNF26	Zinc finger protein 26 (Zinc finger protein KOX20) (Fragment). [Source:Uniprot/SWISSPROT;Acc:P17031]
A_23_P128155	ENSG00000167553	TUBA1C	Tubulin alpha-6 chain (Alpha-tubulin 6). [Source:Uniprot/SWISSPROT;Acc:Q9BQE3]
A_23_P128323	ENSG00000111319	SCNN1A	Amiloride-sensitive sodium channel alpha-subunit (Epithelial Na+ channel alpha subunit) (Alpha ENaC) (Nonvoltage-gated sodium channel 1 alpha subunit) (SCNEA) (Alpha NaCH). [Source:Uniprot/SWISSPROT;Acc:P37088]
A_23_P128587	ENSG00000150459	SAP18	Histone deacetylase complex subunit SAP18 (Sin3-associated polypeptide, 18 kDa) (Sin3 associated polypeptide p18) (2HOR0202). [Source:Uniprot/SWISSPROT;Acc:O00422]
A_23_P129204	ENSG00000182054	IDH2	Isocitrate dehydrogenase [NADP], mitochondrial precursor (EC 1.1.1.42) (Oxalosuccinate decarboxylase) (IDH) (NADP(+)-specific ICDH) (IDP) (ICD-M). [Source:Uniprot/SWISSPROT;Acc:P48735]
A_23_P129216	ENSG00000103876	FAH	Fumarylacetoacetase (EC 3.7.1.2) (Fumarylacetoacetate hydrolase) (Beta-diketonase) (FAA). [Source:Uniprot/SWISSPROT;Acc:P16930]
A_23_P129786	ENSG00000072310	SREBF1	Sterol regulatory element binding protein 1 (SREBP-1) (Sterol regulatory element-binding transcription factor 1). [Source:Uniprot/SWISSPROT;Acc:P36956]
A_23_P129835	ENSG00000131771	PPP1R1B	Dopamine- and cAMP-regulated neuronal phosphoprotein (DARPP-32). [Source:Uniprot/SWISSPROT;Acc:Q9UD71]
A_23_P130027	ENSG00000049283	EPN3	Epsin-3 (EPS-15 interacting protein 3). [Source:Uniprot/SWISSPROT;Acc:Q9H201]
A_23_P130316	ENSG00000078043	PIAS2	Protein inhibitor of activated STAT2 (Protein inhibitor of activated STAT x) (Msx-interacting zinc finger protein) (Miz1) (DAB2-interacting protein) (DIP) (Androgen receptor-interacting protein 3) (ARIP3) (PIAS-NY protein). [Source:Uniprot/SWISSPROT;Acc:O75928]
A_23_P130797	ENSG00000188293	IGFL1	insulin growth factor-like family member 1 [Source:RefSeq_peptide;Acc:NP_940943]
A_23_P131202	ENSG00000144485	HES6	Transcription cofactor HES-6 (Hairy and enhancer of split 6) (C- HAIRY1). [Source:Uniprot/SWISSPROT;Acc:Q96HZ4]
A_23_P131417	ENSG00000115677	HDLBP	Vigilin (High density lipoprotein-binding protein) (HDL-binding protein). [Source:Uniprot/SWISSPROT;Acc:Q00341]
A_23_P131866	ENSG00000087586	STK6	Serine/threonine-protein kinase 6 (EC 2.7.1.37) (Serine/threonine kinase 15) (Aurora/IPL1-related kinase 1) (Aurora-related kinase 1) (hARK1) (Aurora-A) (Breast-tumor-amplified kinase). [Source:Uniprot/SWISSPROT;Acc:O14965]
A_23_P132159	ENSG00000184979	USP18	Ubl carboxyl-terminal hydrolase 18 (EC 3.1.2.-) (Ubl thiolesterase 18) (ISG15-specific processing protease) (43 kDa ISG15-specific protease) (hUBP43). [Source:Uniprot/SWISSPROT;Acc:Q9UMW8]
A_23_P133263	ENSG00000112972	HMGCS1	Hydroxymethylglutaryl-CoA synthase, cytoplasmic (EC 2.3.3.10) (HMG-CoA synthase) (3-hydroxy-3-methylglutaryl coenzyme A synthase). [Source:Uniprot/SWISSPROT;Acc:Q01581]
A_23_P133995	ENSG00000137168	PPIL1	Peptidyl-prolyl cis-trans isomerase-like 1 (EC 5.2.1.8) (PPIase) (Rotamase). [Source:Uniprot/SWISSPROT;Acc:Q9Y3C6]
A_23_P134014	ENSG00000189007	DEADC1	deaminase domain containing 1 [Source:RefSeq_peptide;Acc:NP_872309]
A_23_P134910	ENSG00000137563	GGH	Gamma-glutamyl hydrolase precursor (EC 3.4.19.9) (Gamma-Glu-X carboxypeptidase) (Conjugase) (GH). [Source:Uniprot/SWISSPROT;Acc:Q92820]
A_23_P135417	ENSG00000187919	GSTA1	Glutathione S-transferase A1 (EC 2.5.1.18) (GTH1) (HA subunit 1) (GST- epsilon) (GSTA1-1) (GST class-alpha). [Source:Uniprot/SWISSPROT;Acc:P08263]
A_23_P135769	ENSG00000075624	ACTB	Actin, cytoplasmic 1 (Beta-actin). [Source:Uniprot/SWISSPROT;Acc:P60709]
A_23_P136174	ENSG00000198223	CSF2RA	Granulocyte-macrophage colony-stimulating factor receptor alpha chain precursor (GM-CSF-R-alpha) (GMR) (CDw116) (CD116 antigen). [Source:Uniprot/SWISSPROT;Acc:P15509]
A_23_P137016	ENSG00000130066	SAT	Diamine acetyltransferase 1 (EC 2.3.1.57) (Spermidine/spermine N(1)- acetyltransferase 1) (SSAT) (SSAT-1) (Putrescine acetyltransferase) (Polyamine N-acetyltransferase 1). [Source:Uniprot/SWISSPROT;Acc:P21673]
A_23_P137103	ENSG00000161960	EIF4A1	Eukaryotic initiation factor 4A-I (eIF4A-I) (eIF-4A-I). [Source:Uniprot/SWISSPROT;Acc:P60842]
A_23_P137391	ENSG00000074800	ENO1	Alpha enolase (EC 4.2.1.11) (2-phospho-D-glycerate hydro-lyase) (Non- neural enolase) (NNE) (Enolase 1) (Phosphopyruvate hydratase) (C-myc promoter-binding protein) (MBP-1) (MPB-1) (Plasminogen-binding protein). [Source:Uniprot/SWISSPROT;Acc:P06733]
A_23_P137446	ENSG00000174348	PODN	podocan [Source:RefSeq_peptide;Acc:NP_714914]
A_23_P137597	ENSG00000171812	COL8A2	Collagen alpha 2(VIII) chain precursor (Endothelial collagen). [Source:Uniprot/SWISSPROT;Acc:P25067]
A_23_P137765	ENSG00000158006	PAFAH2	Platelet-activating factor acetylhydrolase 2, cytoplasmic (EC 3.1.1.47) (Serine dependent phospholipase A2) (HSD-PLA2). [Source:Uniprot/SWISSPROT;Acc:Q99487]
A_23_P137856	ENSG00000185499	MUC1	MUC1 mucin isoform 1 precursor [Source:RefSeq_peptide;Acc:NP_002447]
A_23_P13822	ENSG00000060140	STYK1	Tyrosine protein-kinase STYK1 (EC 2.7.1.112) (Serine/threonine/tyrosine kinase 1) (Novel oncogene with kinase- domain) (Protein PK-unique). [Source:Uniprot/SWISSPROT;Acc:Q6J9G0]
A_23_P138507	ENSG00000170312	CDC2	Cell division control protein 2 homolog (EC 2.7.1.37) (p34 protein kinase) (Cyclin-dependent kinase 1) (CDK1). [Source:Uniprot/SWISSPROT;Acc:P06493]
A_23_P138545	ENSG00000176986	SEC24C	Protein transport protein Sec24C (SEC24-related protein C). [Source:Uniprot/SWISSPROT;Acc:P53992]
A_23_P138796	ENSG00000166025	AMOTL1	Angiomotin-like protein 1. [Source:Uniprot/SWISSPROT;Acc:Q8IY63]
A_23_P138938	ENSG00000082175	PGR	Progesterone receptor (PR). [Source:Uniprot/SWISSPROT;Acc:P06401]
A_23_P13897	ENSG00000111640	GAPDH	Glyceraldehyde-3-phosphate dehydrogenase, liver (EC 1.2.1.12) (GAPDH). [Source:Uniprot/SWISSPROT;Acc:P04406]
A_23_P139028	ENSG00000137709	POU2F3	POU domain, class 2, transcription factor 3 (Octamer-binding transcription factor 11) (Oct-11) (Transcription factor Skn-1) (PLA-1 protein). [Source:Uniprot/SWISSPROT;Acc:Q9UKI9]
A_23_P139312	ENSG00000178700	DHFRL1	Dihydrofolate reductase-like protein 1. [Source:Uniprot/SWISSPROT;Acc:Q86XF0]
A_23_P13945	ENSG00000111252	SH2B3	Lymphocyte specific adapter protein Lnk (Signal transduction protein Lnk) (Lymphocyte adapter protein). [Source:Uniprot/SWISSPROT;Acc:Q9UQQ2]
A_23_P139619	ENSG00000170442	KRTHB6	Keratin, type II cuticular Hb6 (Hair keratin, type II Hb6) (ghHb6). [Source:Uniprot/SWISSPROT;Acc:O43790]
A_23_P139704	ENSG00000139318	DUSP6	Dual specificity protein phosphatase 6 (EC 3.1.3.48) (EC 3.1.3.16) (Mitogen-activated protein kinase phosphatase 3) (MAP kinase phosphatase 3) (MKP-3) (Dual specificity protein phosphatase PYST1). [Source:Uniprot/SWISSPROT;Acc:Q16828]
A_23_P141028	ENSG00000131143	COX4I1	Cytochrome c oxidase subunit IV isoform 1, mitochondrial precursor (EC 1.9.3.1) (COX IV-1) (Cytochrome c oxidase polypeptide IV). [Source:Uniprot/SWISSPROT;Acc:P13073]
A_23_P141606	ENSG00000108578	BLMH	Bleomycin hydrolase (EC 3.4.22.40) (BLM hydrolase) (BMH) (BH). [Source:Uniprot/SWISSPROT;Acc:Q13867]
A_23_P141946	ENSG00000090006	LTBP4	latent transforming growth factor beta binding protein 4 [Source:RefSeq_peptide;Acc:NP_003564]
A_23_P142146	ENSG00000063177	RPL18	60S ribosomal protein L18. [Source:Uniprot/SWISSPROT;Acc:Q07020]
A_23_P143207	ENSG00000175063	UBE2C	Ubiquitin-conjugating enzyme E2 C (EC 6.3.2.19) (Ubiquitin-protein ligase C) (Ubiquitin carrier protein C) (UbcH10). [Source:Uniprot/SWISSPROT;Acc:O00762]
A_23_P143417	ENSG00000125995	C20orf52	Uncharacterized protein C20orf52. [Source:Uniprot/SWISSPROT;Acc:P60602]
A_23_P14358	ENSG00000142208	AKT1	RAC-alpha serine/threonine-protein kinase (EC 2.7.1.37) (RAC-PK-alpha) (Protein kinase B) (PKB) (C-AKT). [Source:Uniprot/SWISSPROT;Acc:P31749]
A_23_P143845	ENSG00000163659	TIPARP	TCDD-inducible poly(ADP-ribose) polymerase [Source:RefSeq_peptide;Acc:NP_056323]
A_23_P144188	ENSG00000169359	SLC33A1	acetyl-coenzyme A transporter [Source:RefSeq_peptide;Acc:NP_004724]
A_23_P144224	ENSG00000008952	TLOC1	translocation protein 1 [Source:RefSeq_peptide;Acc:NP_003253]
A_23_P144236	ENSG00000175166	PSMD2	26S proteasome non-ATPase regulatory subunit 2 (26S proteasome regulatory subunit RPN1) (26S proteasome regulatory subunit S2) (26S proteasome subunit p97) (Tumor necrosis factor type 1 receptor associated protein 2) (55.11 protein). [Source:Uniprot/SWISSPROT;Acc:Q13200]
A_23_P144476	ENSG00000164056	SPRY1	Sprouty homolog 1 (Spry-1). [Source:Uniprot/SWISSPROT;Acc:O43609]
A_23_P144877	ENSG00000177556	ATOX1	Copper transport protein ATOX1 (Metal transport protein ATX1). [Source:Uniprot/SWISSPROT;Acc:O00244]
A_23_P145074	ENSG00000146278	PNRC1	Proline-rich nuclear receptor coactivator 1 (Proline-rich protein 2) (B4-2 protein). [Source:Uniprot/SWISSPROT;Acc:Q12796]
A_23_P145264	ENSG00000137403	HLA-F	HLA class I histocompatibility antigen, alpha chain F precursor (HLA F antigen) (Leukocyte antigen F) (CDA12). [Source:Uniprot/SWISSPROT;Acc:P30511]
A_23_P145529	ENSG00000135549	PKIB	cAMP-dependent protein kinase inhibitor, beta form (PKI-beta). [Source:Uniprot/SWISSPROT;Acc:Q9C010]
A_23_P145675	ENSG00000077080	ACTL6B	Actin-like protein 6B (53 kDa BRG1-associated factor B) (Actin-related protein Baf53b) (ArpNalpha). [Source:Uniprot/SWISSPROT;Acc:O94805]
A_23_P146186	ENSG00000179041	RRS1	Ribosome biogenesis regulatory protein homolog. [Source:Uniprot/SWISSPROT;Acc:Q15050]
A_23_P146783	ENSG00000183091	NEB	nebulin (NEB), mRNA [Source:RefSeq_dna;Acc:NM_004543]
A_23_P14716	ENSG00000159322	ADPGK	ADP-dependent glucokinase (EC 2.7.1.147) (ADPGK) (ADP-GK) (RbBP-35). [Source:Uniprot/SWISSPROT;Acc:Q9BRR6]
A_23_P147178	ENSG00000173267	SNCG	Gamma-synuclein (Persyn) (Breast cancer-specific gene 1 protein) (Synoretin) (SR). [Source:Uniprot/SWISSPROT;Acc:O76070]
A_23_P148047	ENSG00000171522	PTGER4	Prostaglandin E2 receptor, EP4 subtype (Prostanoid EP4 receptor) (PGE receptor, EP4 subtype). [Source:Uniprot/SWISSPROT;Acc:P35408]
A_23_P148095	ENSG00000176101	SSNA1	Sjogren's syndrome nuclear autoantigen 1 (Nuclear autoantigen of 14 kDa). [Source:Uniprot/SWISSPROT;Acc:O43805]
A_23_P148345	ENSG00000133135	RNF128	ring finger protein 128 isoform 1 [Source:RefSeq_peptide;Acc:NP_919445]
A_23_P148546	ENSG00000102030	ARD1A	N-terminal acetyltransferase complex ARD1 subunit homolog A (EC 2.3.1.88) (EC 2.3.1.-). [Source:Uniprot/SWISSPROT;Acc:P41227]
A_23_P149206	ENSG00000117411	B4GALT2	Beta-1,4-galactosyltransferase 2 (EC 2.4.1.-) (Beta-1,4-GalTase 2) (Beta4Gal-T2) (b4Gal-T2) (UDP-galactose:beta-N-acetylglucosamine beta- 1,4-galactosyltransferase 2) (UDP-Gal:beta-GlcNAc beta-1,4- galactosyltransferase 2) [Includes: Lactose synthase A pr [Source:Uniprot/SWISSPROT;Acc:O60909]
A_23_P149239	ENSG00000143321	HDGF	Hepatoma-derived growth factor (HDGF) (High-mobility group protein 1- like 2) (HMG-1L2). [Source:Uniprot/SWISSPROT;Acc:P51858]
A_23_P149649	ENSG00000117118	SDHB	Succinate dehydrogenase [ubiquinone] iron-sulfur protein, mitochondrial precursor (EC 1.3.5.1) (Ip) (Iron-sulfur subunit of complex II). [Source:Uniprot/SWISSPROT;Acc:P21912]
A_23_P149668	ENSG00000118193	KIF14	Kinesin-like protein KIF14. [Source:Uniprot/SWISSPROT;Acc:Q15058]
A_23_P149724	ENSG00000069275	NUCKS1	Nuclear ubiquitous casein and cyclin-dependent kinases substrate (P1). [Source:Uniprot/SWISSPROT;Acc:Q9H1E3]
A_23_P150053	ENSG00000107796	ACTA2	Actin, aortic smooth muscle (Alpha-actin-2). [Source:Uniprot/SWISSPROT;Acc:P62736]
A_23_P150619	ENSG00000110171	TRIM3	Tripartite motif protein 3 (RING finger protein 22) (Brain-expressed RING finger protein) (RING finger protein 97). [Source:Uniprot/SWISSPROT;Acc:O75382]
A_23_P150867	ENSG00000135392	DNAJC14	Nuclear protein Hcc-1 (Proliferation associated cytokine-inducible protein CIP29). [Source:Uniprot/SWISSPROT;Acc:P82979]
A_23_P150979	ENSG00000172551	MUCL_HUMAN	small breast epithelial mucin [Source:RefSeq_peptide;Acc:NP_477521]
A_23_P151135	ENSG00000139357	SLC5A8	solute carrier family 5 (iodide transporter), member 8 [Source:RefSeq_peptide;Acc:NP_666018]
A_23_P151150	ENSG00000111206	FOXM1	Forkhead box protein M1 (Forkhead-related protein FKHL16) (Hepatocyte nuclear factor 3 forkhead homolog 11) (HNF-3/fork-head homolog 11) (HFH-11) (Winged helix factor from INS-1 cells) (M-phase phosphoprotein 2) (MPM-2 reactive phosphoprotein 2) (Transcri [Source:Uniprot/SWISSPROT;Acc:Q08050]
A_23_P151196	ENSG00000106244	PDAP1	28 kDa heat- and acid-stable phosphoprotein (PDGF-associated protein) (PAP) (PDGFA-associated protein 1) (PAP1). [Source:Uniprot/SWISSPROT;Acc:Q13442]
A_23_P151497	ENSG00000166166	C14orf172	tRNA (adenine-N(1)-)-methyltransferase catalytic subunit TRM61 (EC 2.1.1.36) (tRNA(m1A58)-methyltransferase subunit TRM61) (tRNA(m1A58)MTase subunit TRM61). [Source:Uniprot/SWISSPROT;Acc:Q96FX7]
A_23_P152284	ENSG00000161981	C16orf33	U11/U12 snRNP 25 kDa protein (Minus-99 protein). [Source:Uniprot/SWISSPROT;Acc:Q9BV90]
A_23_P152804	ENSG00000011052	NME1	Nucleoside diphosphate kinase A (EC 2.7.4.6) (NDK A) (NDP kinase A) (Tumor metastatic process-associated protein) (Metastasis inhibition factor nm23) (nm23-H1) (Granzyme A-activated DNase) (GAAD). [Source:Uniprot/SWISSPROT;Acc:P15531]
A_23_P153068	ENSG00000141376	BCAS3	Breast carcinoma amplified sequence 3 (GAOB1) (Maab1 protein). [Source:Uniprot/SWISSPROT;Acc:Q9H6U6]
A_23_P153236	ENSG00000130724	CHMP2A	Charged multivesicular body protein 2a (Chromatin modifying protein 2a) (CHMP2a) (Vacuolar protein sorting 2-1) (Vps2-1) (hVps2-1) (Putative breast adenocarcinoma marker BC-2). [Source:Uniprot/SWISSPROT;Acc:O43633]
A_23_P153418	ENSG00000063241	ISOC2	isochorismatase domain containing 2 [Source:RefSeq_peptide;Acc:NP_078986]
A_23_P15353	ENSG00000108679	LGALS3BP	Galectin-3 binding protein precursor (Lectin galactoside-binding soluble 3 binding protein) (Mac-2 binding protein) (Mac-2 BP) (MAC2BP) (Tumor-associated antigen 90K). [Source:Uniprot/SWISSPROT;Acc:Q08380]
A_23_P153540	ENSG00000105523	FAM83E	family with sequence similarity 83, member E [Source:RefSeq_dna;Acc:NM_017708]
A_23_P153757	ENSG00000130520	LSM4	U6 snRNA-associated Sm-like protein LSm4 (Glycine-rich protein) (GRP). [Source:Uniprot/SWISSPROT;Acc:Q9Y4Z0]
A_23_P153827	ENSG00000130382	MLLT1	ENL protein. [Source:Uniprot/SWISSPROT;Acc:Q03111]
A_23_P153920	ENSG00000078018	MAP2	Microtubule-associated protein 2 (MAP 2) (MAP-2). [Source:Uniprot/SWISSPROT;Acc:P11137]
A_23_P153964	ENSG00000163083	INHBB	Inhibin beta B chain precursor (Activin beta-B chain). [Source:Uniprot/SWISSPROT;Acc:P09529]
A_23_P154022	ENSG00000163026	C2orf44	Uncharacterized protein C2orf44. [Source:Uniprot/SPTREMBL;Acc:Q9H6R7]
A_23_P154068	ENSG00000127824	TUBA1	Tubulin alpha-1 chain (Alpha-tubulin 1) (Testis-specific alpha- tubulin) (Tubulin H2-alpha). [Source:Uniprot/SWISSPROT;Acc:P68366]
A_23_P154675	ENSG00000125835	SNRPB	Small nuclear ribonucleoprotein associated proteins B and B' (snRNP-B) (Sm protein B/B') (Sm-B/Sm-B') (SmB/SmB'). [Source:Uniprot/SWISSPROT;Acc:P14678]
A_23_P154784	ENSG00000125999	C20orf114	Long palate, lung and nasal epithelium carcinoma-associated protein 1 precursor, Von Ebner minor salivary gland protein, VEMSGP [Source:Uniprot/SWISSPROT;Acc:Q8TDL5]
A_23_P154889	ENSG00000160213	CSTB	Cystatin B (Liver thiol proteinase inhibitor) (CPI-B) (Stefin B). [Source:Uniprot/SWISSPROT;Acc:P04080]
A_23_P155765	ENSG00000164104	HMGB2	High mobility group protein 2 (HMG-2). [Source:Uniprot/SWISSPROT;Acc:P26583]
A_23_P156327	ENSG00000120708	TGFBI	Transforming growth factor-beta-induced protein ig-h3 precursor (Beta ig-h3) (Kerato-epithelin) (RGD-containing collagen associated protein) (RGD-CAP). [Source:Uniprot/SWISSPROT;Acc:Q15582]
A_23_P156498	ENSG00000012660	ELOVL5	homolog of yeast long chain polyunsaturated fatty acid elongatio [Source:RefSeq_peptide;Acc:NP_068586]
A_23_P156645	ENSG00000187888	HLA-G	HLA class I histocompatibility antigen, alpha chain G precursor (HLA G antigen). [Source:Uniprot/SWISSPROT;Acc:P17693]
A_23_P156739	ENSG00000137288	C6orf125	Protein C6orf125 (Breast cancer associated protein SGA-81M). [Source:Uniprot/SWISSPROT;Acc:Q9BRT2]
A_23_P15705	ENSG00000142507	PSMB6	Proteasome subunit beta type 6 precursor (EC 3.4.25.1) (Proteasome delta chain) (Macropain delta chain) (Multicatalytic endopeptidase complex delta chain) (Proteasome subunit Y). [Source:Uniprot/SWISSPROT;Acc:P28072]
A_23_P157099	ENSG00000011426	ANLN	anillin, actin binding protein (scraps homolog, Drosophila) [Source:RefSeq_peptide;Acc:NP_061155]
A_23_P157569	ENSG00000147576	ADHFE1	alcohol dehydrogenase, iron containing, 1 [Source:RefSeq_peptide;Acc:NP_653251]
A_23_P157895	ENSG00000064218	DMRT3	doublesex and mab-3 related transcription factor 3 [Source:RefSeq_peptide;Acc:NP_067063]
A_23_P158579	ENSG00000118267	ZNF271	Epstein-Barr virus-induced zinc finger protein (ZNF-EB) (CT-ZFP48) (Zinc finger protein dp) (ZNF-dp). [Source:Uniprot/SWISSPROT;Acc:Q9UN33]
A_23_P158596	ENSG00000177674	AGTRAP	Type-1 angiotensin II receptor-associated protein (AT1 receptor- associated protein). [Source:Uniprot/SWISSPROT;Acc:Q6RW13]
A_23_P159316	ENSG00000170819	BFSP2	Phakinin (Beaded filament structural protein 2) (Lens fiber cell beaded filament protein CP 49) (CP49) (49 kDa cytoskeletal protein) (CP 47) (CP47) (Lens intermediate filament-like light) (LIFL-L). [Source:Uniprot/SWISSPROT;Acc:Q13515]
A_23_P159927	ENSG00000089820	ARHGAP4	Rho-GTPase-activating protein 4 (Rho-GAP hematopoietic protein C1) (p115). [Source:Uniprot/SWISSPROT;Acc:P98171]
A_23_P160214	ENSG00000085831	C1orf34	C1orf34 protein. [Source:Uniprot/SPTREMBL;Acc:Q9BT24]
A_23_P160377	ENSG00000163879	DNALI1	Axonemal dynein light intermediate polypeptide 1 (Inner dynein arm light chain, axonemal) (hp28). [Source:Uniprot/SWISSPROT;Acc:O14645]
A_23_P160631	ENSG00000163468	CCT3	T-complex protein 1, gamma subunit (TCP-1-gamma) (CCT-gamma) (hTRiC5). [Source:Uniprot/SWISSPROT;Acc:P49368]
A_23_P161152	ENSG00000148459	TPRT	trans-prenyltransferase [Source:RefSeq_peptide;Acc:NP_055132]
A_23_P161190	ENSG00000026025	VIM	Vimentin. [Source:Uniprot/SWISSPROT;Acc:P08670]
A_23_P161399	ENSG00000119950	MXI1	MAX interacting protein 1 (MXI1 protein). [Source:Uniprot/SWISSPROT;Acc:P50539]
A_23_P161528	ENSG00000172932	ANKRD13D	ankyrin repeat domain 13 family, member D [Source:RefSeq_peptide;Acc:NP_997237]
A_23_P161940	ENSG00000110484	SCGB2A2	Mammaglobin A precursor (Mammaglobin-1) (Secretoglobin family 2A member 2). [Source:Uniprot/SWISSPROT;Acc:Q13296]
A_23_P162805	ENSG00000189403	HMGB1	High mobility group protein 1 (HMG-1) (High mobility group protein B1). [Source:Uniprot/SWISSPROT;Acc:P09429]
A_23_P162866	ENSG00000080824	HSPCA	Heat shock protein HSP 90-alpha (HSP 86). [Source:Uniprot/SWISSPROT;Acc:P07900]
A_23_P163027	ENSG00000129484	PARP2	Poly [ADP-ribose] polymerase 2 (EC 2.4.2.30) (PARP-2) (NAD(+) ADP- ribosyltransferase 2) (Poly[ADP-ribose] synthetase 2) (pADPRT-2) (hPARP-2). [Source:Uniprot/SWISSPROT;Acc:Q9UGN5]
A_23_P163200	ENSG00000100599	RIN3	Ras and Rab interactor 3 (Ras interaction/interference protein 3). [Source:Uniprot/SWISSPROT;Acc:Q8TB24]
A_23_P163440	ENSG00000183496	RKHD3	ring finger and KH domain containing 3 [Source:RefSeq_peptide;Acc:NP_115622]
A_23_P163506	ENSG00000051523	CYBA	Cytochrome b-245 light chain (p22 phagocyte B-cytochrome) (Neutrophil cytochrome B, 22 kDa polypeptide) (p22-phox) (p22phox) (Cytochrome b(558) alpha chain) (Cytochrome b558 alpha-subunit) (Superoxide- generating NADPH oxidase light chain subunit). [Source:Uniprot/SWISSPROT;Acc:P13498]
A_23_P164028	ENSG00000087191	PSMC5	26S protease regulatory subunit 8 (Proteasome subunit p45) (p45/SUG) (Proteasome 26S subunit ATPase 5) (Thyroid hormone receptor interacting protein 1) (TRIP1). [Source:Uniprot/SWISSPROT;Acc:P62195]
A_23_P164235	ENSG00000159199	ATP5G1	ATP synthase lipid-binding protein, mitochondrial precursor (EC 3.6.3.14) (ATP synthase proteolipid P1) (ATPase protein 9) (ATPase subunit C). [Source:Uniprot/SWISSPROT;Acc:P05496]
A_23_P165028	ENSG00000167657	DAPK3	Death-associated protein kinase 3 (EC 2.7.1.37) (DAP kinase 3) (DAP- like kinase) (Dlk) (ZIP-kinase). [Source:Uniprot/SWISSPROT;Acc:O43293]
A_23_P165280	ENSG00000099817	POLR2E	DNA-directed RNA polymerase II 23 kDa polypeptide (EC 2.7.7.6) (RPB25) (RPB5) (RPABC1) (XAP4). [Source:Uniprot/SWISSPROT;Acc:P19388]
A_23_P165691	ENSG00000115233	PSMD14	26S proteasome non-ATPase regulatory subunit 14 (26S proteasome regulatory subunit rpn11) (26S proteasome-associated PAD1 homolog 1). [Source:Uniprot/SWISSPROT;Acc:O00487]
A_23_P166023	ENSG00000101132	PFDN4	Prefoldin subunit 4 (Protein C-1). [Source:Uniprot/SWISSPROT;Acc:Q9NQP4]
A_23_P166333	ENSG00000070010	UFD1L	Ubiquitin fusion degradation protein 1 homolog (UB fusion protein 1). [Source:Uniprot/SWISSPROT;Acc:Q92890]
A_23_P166453	ENSG00000128283	CDC42EP1	Cdc42 effector protein 1 (Binder of Rho GTPases 5) (Serum protein MSE55). [Source:Uniprot/SWISSPROT;Acc:Q00587]
A_23_P167983	ENSG00000180573	HIST1H2AC	Histone H2A.l (H2A/l). [Source:Uniprot/SWISSPROT;Acc:Q93077]
A_23_P1682	ENSG00000151715	TMEM45B	transmembrane protein 45B [Source:RefSeq_peptide;Acc:NP_620143]
A_23_P168236	ENSG00000112739	PRPF4B	Serine/threonine-protein kinase PRP4 homolog (EC 2.7.1.37) (PRP4 pre- mRNA processing factor 4 homolog) (PRP4 kinase). [Source:Uniprot/SWISSPROT;Acc:Q13523]
A_23_P16845	ENSG00000115649	C2orf24	chromosome 2 open reading frame 24 [Source:Uniprot/SWISSPROT;Acc:Q9BV87]
A_23_P168616	ENSG00000189056	RELN	Reelin precursor (EC 3.4.21.-). [Source:Uniprot/SWISSPROT;Acc:P78509]
A_23_P168651	ENSG00000105810	CDK6	Cell division protein kinase 6 (EC 2.7.1.37) (Serine/threonine-protein kinase PLSTIRE). [Source:Uniprot/SWISSPROT;Acc:Q00534]
A_23_P168747	ENSG00000146918	NCAPG2	leucine zipper protein 5 [Source:RefSeq_peptide;Acc:NP_060230]
A_23_P169612	ENSG00000121031	PRKDC	DNA-dependent protein kinase catalytic subunit (EC 2.7.1.37) (DNA- PKcs) (DNPK1) (p460). [Source:Uniprot/SWISSPROT;Acc:P78527]
A_23_P169619	ENSG00000172493	AFF1	AF4/FMR2 family member 1 (AF-4 protein) (Proto-oncogene AF4) (FEL protein). [Source:Uniprot/SWISSPROT;Acc:P51825]
A_23_P169966	ENSG00000171595	DNAI2	Dynein intermediate chain 2, axonemal (Axonemal dynein intermediate chain 2). [Source:Uniprot/SWISSPROT;Acc:Q9GZS0]
A_23_P170352	ENSG00000183093	MRPL12	39S ribosomal protein L12, mitochondrial precursor (L12mt) (MRP-L12) (5c5-2). [Source:Uniprot/SWISSPROT;Acc:P52815]
A_23_P18196	ENSG00000163918	RFC4	Activator 1 37 kDa subunit (Replication factor C 37 kDa subunit) (A1 37 kDa subunit) (RF-C 37 kDa subunit) (RFC37). [Source:Uniprot/SWISSPROT;Acc:P35249]
A_23_P19084	ENSG00000197451	HNRPAB	Heterogeneous nuclear ribonucleoprotein A/B (hnRNP A/B) (APOBEC-1 binding protein 1) (ABBP-1). [Source:Uniprot/SWISSPROT;Acc:Q99729]
A_23_P19333	ENSG00000124731	TREM1	Triggering receptor expressed on myeloid cells 1 precursor (Triggering receptor expressed on monocytes 1) (TREM-1). [Source:Uniprot/SWISSPROT;Acc:Q9NP99]
A_23_P19532	ENSG00000023892	DEF6	differentially expressed in FDCP 6 homolog [Source:RefSeq_peptide;Acc:NP_071330]
A_23_P19917	ENSG00000122566	HNRPA2B1	Heterogeneous nuclear ribonucleoproteins A2/B1 (hnRNP A2 / hnRNP B1). [Source:Uniprot/SWISSPROT;Acc:P22626]
A_23_P200288	ENSG00000143546	S100A8	Calgranulin A (Migration inhibitory factor-related protein 8) (MRP-8) (Cystic fibrosis antigen) (CFAG) (P8) (Leukocyte L1 complex light chain) (S100 calcium-binding protein A8) (Calprotectin L1L subunit) (Urinary stone protein band A). [Source:Uniprot/SWISSPROT;Acc:P05109]
A_23_P200414	ENSG00000184007	PTP4A2	Protein tyrosine phosphatase type IVA protein 2 (EC 3.1.3.48) (Protein-tyrosine phosphatase 4a2) (Protein-tyrosine phosphatase of regenerating liver-2) (PRL-2) (PTP(CAAXII)) (HU-PP-1) (OV-1). [Source:Uniprot/SWISSPROT;Acc:Q12974]
A_23_P200585	ENSG00000117298	ECE1	Endothelin-converting enzyme 1 (EC 3.4.24.71) (ECE-1). [Source:Uniprot/SWISSPROT;Acc:P42892]
A_23_P200866	ENSG00000117632	STMN1	Stathmin (Phosphoprotein p19) (pp19) (Oncoprotein 18) (Op18) (Leukemia-associated phosphoprotein p18) (pp17) (Prosolin) (Metablastin) (Protein Pr22). Source: Uniprot/SWISSPROT P16949
A_23_P201711	ENSG00000197956	S100A6	Calcyclin (Prolactin receptor associated protein) (PRA) (Growth factor-inducible protein 2A9) (S100 calcium-binding protein A6) (MLN 4). [Source:Uniprot/SWISSPROT;Acc:P06703]
A_23_P20193	ENSG00000130429	ARPC1B	Actin-related protein 2/3 complex subunit 1B (ARP2/3 complex 41 kDa subunit) (p41-ARC). [Source:Uniprot/SWISSPROT;Acc:O15143]
A_23_P202232	ENSG00000148773	MKI67	Antigen KI-67. [Source:Uniprot/SWISSPROT;Acc:P46013]
A_23_P202448	ENSG00000107562	CXCL12	Stromal cell-derived factor 1 precursor (SDF-1) (CXCL12) (Pre-B cell growth stimulating factor) (PBSF) (hIRH) [Contains: SDF-1-beta(3-72); SDF-1-alpha(3-67)]. [Source:Uniprot/SWISSPROT;Acc:P48061]
A_23_P204286	ENSG00000111341	MGP	Matrix Gla-protein precursor (MGP). [Source:Uniprot/SWISSPROT;Acc:P08493]
A_23_P204581	ENSG00000198431	TXNRD1	Thioredoxin reductase 1, cytoplasmic precursor (EC 1.8.1.9) (TR) (TR1). [Source:Uniprot/SWISSPROT;Acc:Q16881]
A_23_P204630	ENSG00000074527	NTN4	Netrin-4 precursor (Beta-netrin) (Hepar-derived netrin-like protein). [Source:Uniprot/SWISSPROT;Acc:Q9HB63]
A_23_P204885	ENSG00000197991	PCDH20	Protocadherin 20 precursor (Protocadherin 13). [Source:Uniprot/SWISSPROT;Acc:Q8N6Y1]
A_23_P205265	ENSG00000100664	EIF5	Eukaryotic translation initiation factor 5 (eIF-5). [Source:Uniprot/SWISSPROT;Acc:P55010]
A_23_P205795	ENSG00000137872	SEMA6D	semaphorin 6D isoform 3 precursor [Source:RefSeq_peptide;Acc:NP_705870]
A_23_P206059	ENSG00000198901	PRC1	protein regulator of cytokinesis 1 isoform 1 [Source:RefSeq_peptide;Acc:NP_003972]
A_23_P20615	ENSG00000136938	ANP32B	Acidic leucine-rich nuclear phosphoprotein 32 family member B (PHAPI2 protein) (Silver-stainable protein SSP29) (Acidic protein rich in leucines). [Source:Uniprot/SWISSPROT;Acc:Q92688]
A_23_P206183	ENSG00000137804	NUSAP1	nucleolar and spindle associated protein 1 isoform 2 [Source:RefSeq_peptide;Acc:NP_060924]
A_23_P206268	ENSG00000167515	TRAPPC2L	hematopoietic stem/progenitor cells 176 [Source:RefSeq_peptide;Acc:NP_057293]
A_23_P206441	ENSG00000187741	FANCA	Fanconi anemia group A protein (FACA protein). [Source:Uniprot/SWISSPROT;Acc:O15360]
A_23_P206632	ENSG00000162073	PAQR4	Progestin and adipoQ receptor family member IV. [Source:Uniprot/SWISSPROT;Acc:Q8N4S7]
A_23_P206701	ENSG00000125144	MT1G	Metallothionein-1G (MT-1G) (Metallothionein-IG) (MT-IG). [Source:Uniprot/SWISSPROT;Acc:P13640]
A_23_P207400	ENSG00000012048	BRCA1	Breast cancer type 1 susceptibility protein (RING finger protein 53). [Source:Uniprot/SWISSPROT;Acc:P38398]
A_23_P20743	ENSG00000165152	C9orf125	Uncharacterized protein C9orf125 [Source:Uniprot/SWISSPROT;Acc:Q9BRR3]
A_23_P207481	ENSG00000108829	LRRC59	leucine rich repeat containing 59 [Source:Uniprot/SWISSPROT;Acc:Q96AG4]
A_23_P207507	ENSG00000108846	ABCC3	Canalicular multispecific organic anion transporter 2 (Multidrug resistance-associated protein 3) (Multi-specific organic anion tranporter-D) (MOAT-D). [Source:Uniprot/SWISSPROT;Acc:O15438]
A_23_P207600	ENSG00000108671	PSMD11	26S proteasome non-ATPase regulatory subunit 11 (26S proteasome regulatory subunit S9) (26S proteasome regulatory subunit p44.5). [Source:Uniprot/SWISSPROT;Acc:O00231]
A_23_P208469	ENSG00000196365	PRSS15	Lon protease homolog, mitochondrial precursor (EC 3.4.21.-) (Lon protease-like protein) (LONP) (LONHs). [Source:Uniprot/SWISSPROT;Acc:P36776]
A_23_P208880	ENSG00000034063	UHRF1	Ubiquitin-like containing PHD and RING finger domains protein 1 (EC 6.3.2.-) (Inverted CCAAT box binding protein of 90 kDa) (Transcription factor ICBP90) (Nuclear zinc finger protein Np95) (Nuclear protein 95) (HuNp95) (RING finger protein 106). [Source:Uniprot/SWISSPROT;Acc:Q96T88]
A_23_P209519	ENSG00000135924	DNAJB2	DnaJ homolog subfamily B member 2 (Heat shock 40 kDa protein 3) (DnaJ protein homolog 1) (HSJ-1). [Source:Uniprot/SWISSPROT;Acc:P25686]
A_23_P209583	ENSG00000134323	MYCN	N-myc proto-oncogene protein. [Source:Uniprot/SWISSPROT;Acc:P04198]
A_23_P210778	ENSG00000101229	SPTLC2L	CDNA FLJ90790 fis, clone THYRO1001529, moderately similar to Serine palmitoyltransferase 2 (EC 2.3.1.50). [Source:Uniprot/SPTREMBL;Acc:Q8N2H1]
A_23_P210920	ENSG00000100983	GSS	Glutathione synthetase (EC 6.3.2.3) (Glutathione synthase) (GSH synthetase) (GSH-S). [Source:Uniprot/SWISSPROT;Acc:P48637]
A_23_P211910	ENSG00000152952	PLOD2	Procollagen-lysine,2-oxoglutarate 5-dioxygenase 2 precursor (EC 1.14.11.4) (Lysyl hydroxylase 2) (LH2). [Source:Uniprot/SWISSPROT;Acc:O00469]
A_23_P212284	ENSG00000164087	WDR51A	WD repeat domain 51A [Source:RefSeq_peptide;Acc:NP_056241]
A_23_P212400	ENSG00000186792	NAT6	Interferon-related developmental regulator 2 (SKMC15 protein). [Source:Uniprot/SWISSPROT;Acc:Q12894]
A_23_P212608	ENSG00000158258	CLSTN2	Calsyntenin-2 precursor. [Source:Uniprot/SWISSPROT;Acc:Q9H4D0]
A_23_P212617	ENSG00000072274	TFRC	Transferrin receptor protein 1 (TfR1) (TR) (TfR) (Trfr) (CD71 antigen) (T9) (p90). [Source:Uniprot/SWISSPROT;Acc:P02786]
A_23_P212844	ENSG00000013810	TACC3	Transforming acidic coiled-coil-containing protein 3 (ERIC-1). [Source:Uniprot/SWISSPROT;Acc:Q9Y6A5]
A_23_P213156	ENSG00000152795	HNRPDL	heterogeneous nuclear ribonucleoprotein D-like [Source:RefSeq_peptide;Acc:NP_005454]
A_23_P213518	ENSG00000153113	CAST	Calpastatin (Calpain inhibitor) (Sperm BS-17 component). [Source:Uniprot/SWISSPROT;Acc:P20810]
A_23_P21382	ENSG00000172037	LAMB2	Laminin beta-2 chain precursor (S-laminin) (Laminin B1s chain). [Source:Uniprot/SWISSPROT;Acc:P55268]
A_23_P214080	ENSG00000120738	EGR1	Early growth response protein 1 (EGR-1) (Krox-24 protein) (ZIF268) (Nerve growth factor-induced protein A) (NGFI-A) (Transcription factor ETR103) (Zinc finger protein 225) (AT225). [Source:Uniprot/SWISSPROT;Acc:P18146]
A_23_P214291	ENSG00000096093	EFHC1	EF-hand domain (C-terminal) containing 1 [Source:RefSeq_peptide;Acc:NP_060570]
A_23_P214330	ENSG00000021355	SERPINB1	Leukocyte elastase inhibitor (LEI) (Serpin B1) (Monocyte/neutrophil elastase inhibitor) (M/NEI) (EI). [Source:Uniprot/SWISSPROT;Acc:P30740]
A_23_P214411	ENSG00000124767	GLO1	Lactoylglutathione lyase (EC 4.4.1.5) (Methylglyoxalase) (Aldoketomutase) (Glyoxalase I) (Glx I) (Ketone-aldehyde mutase) (S-D- lactoylglutathione methylglyoxal lyase). [Source:Uniprot/SWISSPROT;Acc:Q04760]
A_23_P214707	ENSG00000112081	SFRS3	Splicing factor, arginine/serine-rich 3 (Pre-mRNA splicing factor SRP20). [Source:Uniprot/SWISSPROT;Acc:P84103]
A_23_P214789	ENSG00000130340	SNX9	Sorting nexin-9 (SH3 and PX domain-containing protein 1) (SDP1 protein). [Source:Uniprot/SWISSPROT;Acc:Q9Y5X1]
A_23_P214821	ENSG00000078401	EDN1	Endothelin-1 precursor (Preproendothelin-1) (PPET1) [Contains: Endothelin-1 (ET-1); Big endothelin-1]. [Source:Uniprot/SWISSPROT;Acc:P05305]
A_23_P214969	ENSG00000164442	CITED2	Cbp/p300-interacting transactivator 2 (MSG-related protein 1) (MRG1 protein) (P35srj). [Source:Uniprot/SWISSPROT;Acc:Q99967]
A_23_P215318	ENSG00000006715	VPS41	Vacuolar assembly protein VPS41 homolog (S53). [Source:Uniprot/SWISSPROT;Acc:P49754]
A_23_P215566	ENSG00000106546	AHR	Aryl hydrocarbon receptor precursor (Ah receptor) (AhR). [Source:Uniprot/SWISSPROT;Acc:P35869]
A_23_P215652	ENSG00000136270	TBRG4	cell cycle progression 2 protein isoform 1 [Source:RefSeq_peptide;Acc:NP_004740]
A_23_P215891	ENSG00000034677	RNF19	RING finger protein 19 (Dorfin) (Double ring-finger protein) (p38 protein). [Source:Uniprot/SWISSPROT;Acc:Q9NV58]
A_23_P215980	ENSG00000164944	KIAA1429	KIAA1429 [Source:RefSeq_peptide;Acc:NP_892121]
A_23_P216043	ENSG00000136986	DERL1	Derlin-1 (Degradation in endoplasmic reticulum protein 1) (Der1-like protein 1) (DERtrin 1). [Source:Uniprot/SWISSPROT;Acc:Q9BUN8]
A_23_P216068	ENSG00000156802	ATAD2	ATPase family AAA domain containing protein 2. [Source:Uniprot/SWISSPROT;Acc:Q6PL18]
A_23_P21644	ENSG00000198189	DHRS8	Dehydrogenase/reductase SDR family member 8 precursor (EC 1.1.1.-) (17-beta-hydroxysteroid dehydrogenase 11) (17-beta-HSD 11) (17-beta- HSD XI) (17betaHSDXI) (17bHSD11) (17betaHSD11) (Retinal short-chain dehydrogenase/reductase 2) (retSDR2) (Cutaneous T-c [Source:Uniprot/SWISSPROT;Acc:Q8NBQ5]
A_23_P216738	ENSG00000148296	SURF6	Surfeit locus protein 6. [Source:Uniprot/SWISSPROT;Acc:O75683]
A_23_P217016	ENSG00000119335	SET	SET protein (Phosphatase 2A inhibitor I2PP2A) (I-2PP2A) (Template activating factor I) (TAF-I) (HLA-DR associated protein II) (PHAPII) (Inhibitor of granzyme A-activated DNase) (IGAAD). [Source:Uniprot/SWISSPROT;Acc:Q01105]
A_23_P21706	ENSG00000171793	CTPS	CTP synthase (EC 6.3.4.2) (UTP--ammonia ligase) (CTP synthetase). [Source:Uniprot/SWISSPROT;Acc:P17812]
A_23_P217080	ENSG00000106992	AK1	Adenylate kinase isoenzyme 1 (EC 2.7.4.3) (ATP-AMP transphosphorylase) (AK1) (Myokinase). [Source:Uniprot/SWISSPROT;Acc:P00568]
A_23_P217785	ENSG00000102390	CXorf26	UPF0368 protein Cxorf26 [Source:Uniprot/SWISSPROT;Acc:Q9BVG4]
A_23_P217901	ENSG00000158769	F11R	Junctional adhesion molecule A precursor (JAM-A) (Junctional adhesion molecule 1) (JAM) (Platelet adhesion molecule 1) (PAM-1) (Platelet F11 receptor). [Source:Uniprot/SWISSPROT;Acc:Q9Y624]
A_23_P218079	ENSG00000134294	SLC38A2	solute carrier family 38, member 2 [Source:RefSeq_peptide;Acc:NP_061849]
A_23_P218253	ENSG00000185615	ARHGDIG	Protein disulfide-isomerase A2 precursor (EC 5.3.4.1) (PDIp). [Source:Uniprot/SWISSPROT;Acc:Q13087]
A_23_P218317	ENSG00000141562	NARF	nuclear prelamin A recognition factor isoform a [Source:RefSeq_peptide;Acc:NP_036468]
A_23_P218890	ENSG00000114867	EIF4G1	Eukaryotic translation initiation factor 4 gamma 1 (eIF-4-gamma 1) (eIF-4G1) (eIF-4G 1) (p220). [Source:Uniprot/SWISSPROT;Acc:Q04637]
A_23_P218928	ENSG00000164125	C4orf18	chromosome 4 open reading frame 18 [Source:RefSeq_peptide;Acc:NP_057697]
A_23_P219126	ENSG00000164871	SPAG11	Sperm-associated antigen 11 precursor (EP2 protein) (Sperm antigen HE2). [Source:Uniprot/SWISSPROT;Acc:Q08648]
A_23_P21929	ENSG00000170214	ADRA1B	Alpha-1B adrenergic receptor (Alpha 1B-adrenoceptor) (Alpha 1B- adrenoreceptor). [Source:Uniprot/SWISSPROT;Acc:P35368]
A_23_P22672	ENSG00000101901	CXorf45	Uncharacterized protein CXorf45. [Source:Uniprot/SWISSPROT;Acc:Q9H5U8]
A_23_P23044	ENSG00000163220	S100A9	Calgranulin B (Migration inhibitory factor-related protein 14) (MRP- 14) (P14) (Leukocyte L1 complex heavy chain) (S100 calcium-binding protein A9) (Calprotectin L1H subunit). [Source:Uniprot/SWISSPROT;Acc:P06702]
A_23_P23428	ENSG00000160752	FDPS	Farnesyl pyrophosphate synthetase (FPP synthetase) (FPS) (Farnesyl diphosphate synthetase) [Includes: Dimethylallyltranstransferase (EC 2.5.1.1); Geranyltranstransferase (EC 2.5.1.10)]. [Source:Uniprot/SWISSPROT;Acc:P14324]
A_23_P23983	ENSG00000148481	C10orf97	chromosome 10 open reading frame 97 [Source:RefSeq_peptide;Acc:NP_079224]
A_23_P24597	ENSG00000109971	HSPA8	Heat shock cognate 71 kDa protein (Heat shock 70 kDa protein 8). [Source:Uniprot/SWISSPROT;Acc:P11142]
A_23_P250063	ENSG00000144824	PLCXD2 / PHLDB2	pleckstrin homology-like domain, family B, member 2 [Source:RefSeq_peptide;Acc:NP_665696]
A_23_P251027	ENSG00000161777	HCG9	HLA complex group 9 [Source:RefSeq_peptide;Acc:NP_005835]
A_23_P251222	ENSG00000177455	CD19	B-lymphocyte antigen CD19 precursor (B-lymphocyte surface antigen B4) (Leu-12) (Differentiation antigen CD19). [Source:Uniprot/SWISSPROT;Acc:P15391]
A_23_P251421	ENSG00000144354	CDCA7	cell division cycle associated protein 7 isoform 2 [Source:RefSeq_peptide;Acc:NP_665809]
A_23_P251574	ENSG00000114796	KLHL24	Kelch-like protein 24 [Source:RefSeq_peptide;Acc:NP_060114]
A_23_P252413	ENSG00000125148	MT2A	Metallothionein-2 (MT-2) (Metallothionein-II) (MT-II) (Metallothionein-2A). [Source:Uniprot/SWISSPROT;Acc:P02795]
A_23_P252751	ENSG00000197993	KEL	Kell blood group glycoprotein (EC 3.4.24.-) (CD238 antigen). [Source:Uniprot/SWISSPROT;Acc:P23276]
A_23_P252866	ENSG00000120265	PCMT1	Protein-L-isoaspartate(D-aspartate) O-methyltransferase (EC 2.1.1.77) (Protein-beta-aspartate methyltransferase) (PIMT) (Protein L- isoaspartyl/D-aspartyl methyltransferase) (L-isoaspartyl protein carboxyl methyltransferase). [Source:Uniprot/SWISSPROT;Acc:P22061]
A_23_P252882	ENSG00000171209	CSN3	Kappa casein precursor. [Source:Uniprot/SWISSPROT;Acc:P07498]
A_23_P252903	ENSG00000120725	SIL1	endoplasmic reticulum chaperone SIL1, homolog of yeast [Source:RefSeq_peptide;Acc:NP_071909]
A_23_P252928	ENSG00000147381	MAGEA12	Melanoma-associated antigen 12 (MAGE-12 antigen) (MAGE12F). [Source:Uniprot/SWISSPROT;Acc:P43365]
A_23_P252936	ENSG00000197818	SLC9A8	Sodium/hydrogen exchanger 8 (Na(+)/H(+) exchanger 8) (NHE-8) (Solute carrier family 9 member 8). [Source:Uniprot/SWISSPROT;Acc:Q9Y2E8]
A_23_P253421	ENSG00000115307	AUP1	Ancient ubiquitous protein 1 precursor. [Source:Uniprot/SWISSPROT;Acc:Q9Y679]
A_23_P253495	ENSG00000174156	GSTA3	Glutathione S-transferase A3-3 (EC 2.5.1.18) (GST class-alpha). [Source:Uniprot/SWISSPROT;Acc:Q16772]
A_23_P253921	ENSG00000196345	ZNF167	Zinc finger protein 167 (Zinc finger protein 448) (ZFP). [Source:Uniprot/SWISSPROT;Acc:Q9P0L1]
A_23_P25396	ENSG00000012504	NR1H4	Bile acid receptor (Farnesoid X-activated receptor) (Farnesol receptor HRR-1) (Retinoid X receptor-interacting protein 14) (RXR-interacting protein 14). [Source:Uniprot/SWISSPROT;Acc:Q96RI1]
A_23_P254654	ENSG00000169583	CLIC3	Chloride intracellular channel protein 3. [Source:Uniprot/SWISSPROT;Acc:O95833]
A_23_P254733	ENSG00000151725	MLF1IP	MLF1 interacting protein [Source:RefSeq_peptide;Acc:NP_078905]
A_23_P255394	ENSG00000152931	PART1_HUMAN	Prostate-specific and androgen regulated protein PART-1. [Source:Uniprot/SWISSPROT;Acc:Q9NPD0]
A_23_P2554	ENSG00000110917	KIAA0152	Uncharacterized protein KIAA0152 precursor. [Source:Uniprot/SWISSPROT;Acc:Q14165]
A_23_P255701	ENSG00000171962	LRRC48	leucine rich repeat containing 48 [Source:RefSeq_peptide;Acc:NP_112584]
A_23_P255750	ENSG00000176208	ATAD5	chromosome fragility associated gene 1 [Source:RefSeq_peptide;Acc:NP_079133]
A_23_P255812	ENSG00000133872	TMEM66	transmembrane protein 66 [Source:RefSeq_peptide;Acc:NP_057211]
A_23_P255849	ENSG00000172115	CYCS	Cytochrome c. [Source:Uniprot/SWISSPROT;Acc:P99999]
A_23_P255952	ENSG00000196586	MYO6	Myosin-6 (Myosin VI). [Source:Uniprot/SWISSPROT;Acc:Q9UM54]
A_23_P256033	ENSG00000101210	EEF1A2	Elongation factor 1-alpha 2 (EF-1-alpha-2) (Elongation factor 1 A-2) (eEF1A-2) (Statin S1). [Source:Uniprot/SWISSPROT;Acc:Q05639]
A_23_P256497	ENSG00000165283	STOML2	Stomatin-like protein 2 (SLP-2) (EPB72-like 2). [Source:Uniprot/SWISSPROT;Acc:Q9UJZ1]
A_23_P256504	ENSG00000106927	AMBP	AMBP protein precursor [Contains: Alpha-1-microglobulin (Protein HC) (Complex-forming glycoprotein heterogeneous in charge) (Alpha-1 microglycoprotein); Inter-alpha-trypsin inhibitor light chain (ITI-LC) (Bikunin) (HI-30)]. [Source:Uniprot/SWISSPROT;Acc:P02760]
A_23_P25674	ENSG00000166165	CKB	Creatine kinase B-type (EC 2.7.3.2) (Creatine kinase, B chain) (B-CK). [Source:Uniprot/SWISSPROT;Acc:P12277]
A_23_P256855	ENSG00000124571	XPO5	exportin 5 [Source:RefSeq_peptide;Acc:NP_065801]
A_23_P257111	ENSG00000165140	FBP1	Fructose-1,6-bisphosphatase 1 (EC 3.1.3.11) (D-fructose-1,6- bisphosphate 1-phosphohydrolase 1) (FBPase 1). [Source:Uniprot/SWISSPROT;Acc:P09467]
A_23_P25726	ENSG00000136327	NKX2-8	Homeobox protein Nkx-2.8 (Homeobox protein NK-2 homolog H). [Source:Uniprot/SWISSPROT;Acc:O15522]
A_23_P257296	ENSG00000160180	TFF3	Trefoil factor 3 precursor (Intestinal trefoil factor) (hP1.B). [Source:Uniprot/SWISSPROT;Acc:Q07654]
A_23_P257425	ENSG00000172339	ALG14	UDP-N-acetylglucosamine transferase subunit ALG14 homolog [Source:Uniprot/SWISSPROT;Acc:Q96F25]
A_23_P257863	ENSG00000150753	CCT5	T-complex protein 1, epsilon subunit (TCP-1-epsilon) (CCT-epsilon). [Source:Uniprot/SWISSPROT;Acc:P48643]
A_23_P257988	ENSG00000163904	SENP2	Sentrin-specific protease 2 (EC 3.4.22.-) (Sentrin/SUMO-specific protease SENP2) (SMT3-specific isopeptidase 2) (Smt3ip2) (Axam2). [Source:Uniprot/SWISSPROT;Acc:Q9HC62]
A_23_P258190	ENSG00000085662	AKR1B1	Aldose reductase (EC 1.1.1.21) (AR) (Aldehyde reductase). [Source:Uniprot/SWISSPROT;Acc:P15121]
A_23_P258493	ENSG00000113368	LMNB1	Lamin B1. [Source:Uniprot/SWISSPROT;Acc:P20700]
A_23_P258944	ENSG00000128590	DNAJB9	DnaJ homolog subfamily B member 9 (Microvascular endothelial differentiation gene 1 protein) (Mdg-1). [Source:Uniprot/SWISSPROT;Acc:Q9UBS3]
A_23_P259490	ENSG00000123933	MXD4	Max-interacting transcriptional repressor MAD4 (Max-associated protein 4) (MAX dimerization protein 4). [Source:Uniprot/SWISSPROT;Acc:Q14582]
A_23_P259573	ENSG00000112493	TAPBP	Tapasin precursor (TPSN) (TPN) (TAP-binding protein) (TAP-associated protein) (NGS-17). [Source:Uniprot/SWISSPROT;Acc:O15533]
A_23_P259586	ENSG00000112742	TTK	Dual specificity protein kinase TTK (EC 2.7.1.-) (Phosphotyrosine picked threonine-protein kinase) (PYT). [Source:Uniprot/SWISSPROT;Acc:P33981]
A_23_P26233	ENSG00000166794	PPIB	Peptidyl-prolyl cis-trans isomerase B precursor (EC 5.2.1.8) (PPIase) (Rotamase) (Cyclophilin B) (S-cyclophilin) (SCYLP) (CYP-S1). [Source:Uniprot/SWISSPROT;Acc:P23284]
A_23_P26243	ENSG00000166946	CCNDBP1	cyclin D-type binding-protein 1 isoform 2 [Source:RefSeq_peptide;Acc:NP_411241]
A_23_P26785	ENSG00000108344	PSMD3	26S proteasome non-ATPase regulatory subunit 3 (26S proteasome regulatory subunit S3) (Proteasome subunit p58). [Source:Uniprot/SWISSPROT;Acc:O43242]
A_23_P27273	ENSG00000049759	NEDD4L	E3 ubiquitin-protein ligase Nedd-4-like protein (EC 6.3.2.-) (Nedd4-2) (NEDD4.2). [Source:Uniprot/SWISSPROT;Acc:Q96PU5]
A_23_P27472	ENSG00000105409	ATP1A3	Sodium/potassium-transporting ATPase alpha-3 chain (EC 3.6.3.9) (Sodium pump 3) (Na+/K+ ATPase 3) (Alpha(III)). [Source:Uniprot/SWISSPROT;Acc:P13637]
A_23_P28233	ENSG00000115234	SNX17	Sorting nexin-17. [Source:Uniprot/SWISSPROT;Acc:Q15036]
A_23_P28571	ENSG00000143942	CHAC2	ChaC, cation transport regulator homolog 2 (E. coli) [Source:RefSeq_peptide;Acc:NP_001008708]
A_23_P28886	ENSG00000132646	PCNA	Proliferating cell nuclear antigen (PCNA) (Cyclin). [Source:Uniprot/SWISSPROT;Acc:P12004]
A_23_P29321	ENSG00000100347	SAMM50	SAM50-like protein CGI-51. [Source:Uniprot/SWISSPROT;Acc:Q9Y512]
A_23_P29684	ENSG00000136059	VILL	Villin-like protein. [Source:Uniprot/SWISSPROT;Acc:O15195]
A_23_P30254	ENSG00000145632	PLK2	Serine/threonine-protein kinase PLK2 (EC 2.7.1.37) (Polo-like kinase 1) (PLK-2) (Serine/threonine-protein kinase SNK) (Serum inducible kinase). [Source:Uniprot/SWISSPROT;Acc:Q9NYY3]
A_23_P30633	ENSG00000112182	BACH2	Transcription regulator protein BACH2 (BTB and CNC homolog 2). [Source:Uniprot/SWISSPROT;Acc:Q9BYV9]
A_23_P31085	ENSG00000024862	CCDC28A	Coiled-coil domain containing protein 28A (CCRL1AP). [Source:Uniprot/SWISSPROT;Acc:Q8IWP9]
A_23_P31143	ENSG00000111907	TPD52L1	Tumor protein D53 (hD53) (Tumor protein D52-like 1). [Source:Uniprot/SWISSPROT;Acc:Q16890]
A_23_P31407	ENSG00000106541	AGR2	Anterior gradient protein 2 homolog precursor (Secreted cement gland protein XAG-2 homolog) (AG-2 protein) (hAG-2) (HPC8). [Source:Uniprot/SWISSPROT;Acc:O95994]
A_23_P31858	ENSG00000147488	ST18	suppression of tumorigenicity 18 [Source:RefSeq_peptide;Acc:NP_055497]
A_23_P32320	ENSG00000169696	ASPSCR1	alveolar soft part sarcoma chromosome region, candidate 1 [Source:RefSeq_peptide;Acc:NP_076988]
A_23_P32707	ENSG00000135476	ESPL1	Separin (EC 3.4.22.49) (Separase) (Caspase-like protein ESPL1) (Extra spindle poles-like 1 protein). [Source:Uniprot/SWISSPROT;Acc:Q14674]
A_23_P33216	ENSG00000110955	ATP5B	ATP synthase beta chain, mitochondrial precursor (EC 3.6.3.14). [Source:Uniprot/SWISSPROT;Acc:P06576]
A_23_P33285	ENSG00000182351	CRIP1	Cysteine-rich protein 1 (Cysteine-rich intestinal protein) (CRIP) (Cysteine-rich heart protein) (hCRHP). [Source:Uniprot/SWISSPROT;Acc:P50238]
A_23_P33293	ENSG00000101846	STS	Steryl-sulfatase precursor (EC 3.1.6.2) (Steroid sulfatase) (Steryl- sulfate sulfohydrolase) (Arylsulfatase C) (ASC). [Source:Uniprot/SWISSPROT;Acc:P08842]
A_23_P33521	ENSG00000087085	ACHE	Acetylcholinesterase precursor (EC 3.1.1.7) (AChE). [Source:Uniprot/SWISSPROT;Acc:P22303]
A_23_P34176	ENSG00000047644	WWC3	WWC family member 3 [Source:Uniprot/SWISSPROT;Acc:Q9ULE0]
A_23_P34700	ENSG00000118194	TNNT2	Troponin T, cardiac muscle (TnTc) (Cardiac muscle troponin T) (cTnT). [Source:Uniprot/SWISSPROT;Acc:P45379]
A_23_P34733	ENSG00000091483	FH	Fumarate hydratase, mitochondrial precursor (EC 4.2.1.2) (Fumarase). [Source:Uniprot/SWISSPROT;Acc:P07954]
A_23_P34788	ENSG00000142945	KIF2C	Kinesin-like protein KIF2C (Mitotic centromere-associated kinesin) (MCAK) (Kinesin-like protein 6). [Source:Uniprot/SWISSPROT;Acc:Q99661]
A_23_P34835	ENSG00000160789	LMNA	Lamin A/C (70 kDa lamin). [Source:Uniprot/SWISSPROT;Acc:P02545]
A_23_P34915	ENSG00000162772	ATF3	Cyclic-AMP-dependent transcription factor ATF-3 (Activating transcription factor 3). [Source:Uniprot/SWISSPROT;Acc:P18847]
A_23_P34979	ENSG00000143543	JTB	JTB protein precursor (Jumping translocation breakpoint protein) (Prostate androgen regulated protein) (PAR protein). [Source:Uniprot/SWISSPROT;Acc:O76095]
A_23_P35030	ENSG00000127054	CPSF3L	related to CPSF subunits 68 kDa isoform 1 [Source:RefSeq_peptide;Acc:NP_060341]
A_23_P36345	ENSG00000186712	STARD10	PCTP-like protein (PCTP-L) (StAR-related lipid transfer protein 10) (StARD10) (START domain-containing protein 10) (Serologically defined colon cancer antigen 28) (Antigen NY-CO-28). [Source:Uniprot/SWISSPROT;Acc:Q9Y365]
A_23_P36521	ENSG00000134287	ARF3	ADP-ribosylation factor 3. [Source:Uniprot/SWISSPROT;Acc:P61204]
A_23_P36665	ENSG00000008405	CRY1	cryptochrome 1 (photolyase-like) [Source:RefSeq_peptide;Acc:NP_004066]
A_23_P36745	ENSG00000111275	ALDH2	Aldehyde dehydrogenase, mitochondrial precursor (EC 1.2.1.3) (ALDH class 2) (ALDHI) (ALDH-E2). [Source:Uniprot/SWISSPROT;Acc:P05091]
A_23_P36805	ENSG00000111696	NT5DC3	5'-nucleotidase domain containing 3 [Source:RefSeq_peptide;Acc:NP_057659]
A_23_P375	ENSG00000134690	CDCA8	cell division cycle associated 8 [Source:RefSeq_peptide;Acc:NP_060571]
A_23_P38574	ENSG00000141753	IGFBP4	Insulin-like growth factor binding protein 4 precursor (IGFBP-4) (IBP- 4) (IGF-binding protein 4). [Source:Uniprot/SWISSPROT;Acc:P22692]
A_23_P39019	ENSG00000179271	GADD45GIP1	growth arrest and DNA-damage-inducible, gamma interacting protein 1 [Source:RefSeq_peptide;Acc:NP_443082]
A_23_P39110	ENSG00000183207	RUVBL2	RuvB-like 2 (EC 3.6.1.-) (48-kDa TATA box-binding protein-interacting protein) (48-kDa TBP-interacting protein) (TIP49b) (Repressing pontin 52) (Reptin 52) (51 kDa erythrocyte cytosolic protein) (ECP-51) (TIP60-associated protein 54-beta) (TAP54-beta). [Source:Uniprot/SWISSPROT;Acc:Q9Y230]
A_23_P39137	ENSG00000160007	GRLF1	Glucocorticoid receptor DNA-binding factor 1 (Glucocorticoid receptor repression factor 1) (GRF-1) (Rho GAP p190A) (p190-A). [Source:Uniprot/SWISSPROT;Acc:Q9NRY4]
A_23_P39185	ENSG00000160439	RDH13	Retinol dehydrogenase 13 (EC 1.1.1.-). [Source:Uniprot/SWISSPROT;Acc:Q8NBN7]
A_23_P39417	ENSG00000181733	OR2Z1	Olfactory receptor 2Z1. [Source:Uniprot/SWISSPROT;Acc:Q8NG97]
A_23_P39704	ENSG00000115875	SFRS7	Splicing factor, arginine/serine-rich 7 (Splicing factor 9G8). [Source:Uniprot/SWISSPROT;Acc:Q16629]
A_23_P39955	ENSG00000163017	ACTG2	Actin, gamma-enteric smooth muscle (Smooth muscle gamma actin) (Alpha- actin-3). [Source:Uniprot/SWISSPROT;Acc:P63267]
A_23_P401	ENSG00000117724	CENPF	centromere protein F (350/400kD) [Source:RefSeq_peptide;Acc:NP_057427]
A_23_P40470	ENSG00000197597	H2BFS	Histone H2B.s (H2B/s). [Source:Uniprot/SWISSPROT;Acc:P57053]
A_23_P41204	ENSG00000175182	FAM131A	Protein FAM131A precursor [Source:Uniprot/SWISSPROT;Acc:Q6UXB0]
A_23_P42257	ENSG00000137331	IER3	Radiation-inducible immediate-early gene IEX-1 (Immediate early protein GLY96) (Immediate early response 3 protein) (PACAP-responsive gene 1 protein) (PRG1 protein) (Differentiation-dependent gene 2 protein) (DIF-2 protein). [Source:Uniprot/SWISSPROT;Acc:P46695]
A_23_P42375	ENSG00000118508	RAB32	Ras-related protein Rab-32. [Source:Uniprot/SWISSPROT;Acc:Q13637]
A_23_P42414	ENSG00000111859	NEDD9	Enhancer of filamentation 1 (HEF1) (CRK-associated substrate-related protein) (CAS-L) (CasL) (p105) (Neural precursor cell expressed developmentally down-regulated 9). [Source:Uniprot/SWISSPROT;Acc:Q14511]
A_23_P42575	ENSG00000122786	CALD1	Caldesmon (CDM). [Source:Uniprot/SWISSPROT;Acc:Q05682]
A_23_P42695	ENSG00000006625	C7orf24	Uncharacterized protein C7orf24. [Source:Uniprot/SWISSPROT;Acc:O75223]
A_23_P4425	ENSG00000177731	FLII	Flightless-I protein homolog. [Source:Uniprot/SWISSPROT;Acc:Q13045]
A_23_P44674	ENSG00000182351	CRIP1	Cysteine-rich protein 1 (Cysteine-rich intestinal protein) (CRIP) (Cysteine-rich heart protein) (hCRHP). [Source:Uniprot/SWISSPROT;Acc:P50238]
A_23_P44836	ENSG00000168268	NT5DC2	5'-nucleotidase domain-containing protein 2 [Source:Uniprot/SWISSPROT;Acc:Q9H857]
A_23_P45074	ENSG00000178952	TUFM	Elongation factor Tu, mitochondrial precursor (EF-Tu) (P43). [Source:Uniprot/SWISSPROT;Acc:P49411]
A_23_P45424	ENSG00000147166	ITGB1BP2	Integrin beta-1 binding protein 2 (Melusin). [Source:Uniprot/SWISSPROT;Acc:Q9UKP3]
A_23_P45913	ENSG00000060688	WDR57	WD-repeat protein 57 (Prp8-binding protein) (hPRP8BP) (U5 snRNP- specific 40 kDa protein) (38 kDa splicing factor). [Source:Uniprot/SWISSPROT;Acc:Q96DI7]
A_23_P45917	ENSG00000173207	CKS1B	Cyclin-dependent kinases regulatory subunit 1 (CKS-1). [Source:Uniprot/SWISSPROT;Acc:P61024]
A_23_P45928	ENSG00000143742	SRP9	Signal recognition particle 9 kDa protein (SRP9). [Source:Uniprot/SWISSPROT;Acc:P49458]
A_23_P46149	ENSG00000077585	TM7SF1	Transmembrane 7 superfamily member 1. [Source:Uniprot/SWISSPROT;Acc:O60478]
A_23_P46306	ENSG00000180198	RCC1	Regulator of chromosome condensation (Cell cycle regulatory protein). [Source:Uniprot/SWISSPROT;Acc:P18754]
A_23_P46560	ENSG00000187140	FOXD3	Forkhead box protein D3 (HNF3/FH transcription factor genesis). [Source:Uniprot/SWISSPROT;Acc:Q9UJU5]
A_23_P46855	ENSG00000072401	UBE2D1	Ubiquitin-conjugating enzyme E2 D1 (EC 6.3.2.19) (Ubiquitin-protein ligase D1) (Ubiquitin carrier protein D1) (UbcH5) (Ubiquitin- conjugating enzyme E2-17 kDa 1) (E2(17)KB 1). [Source:Uniprot/SWISSPROT;Acc:P51668]
A_23_P46936	ENSG00000122877	EGR2	Early growth response protein 2 (EGR-2) (Krox-20 protein) (AT591). [Source:Uniprot/SWISSPROT;Acc:P11161]
A_23_P47077	ENSG00000151929	BAG3	BAG-family molecular chaperone regulator-3 (BCL-2 binding athanogene- 3) (BAG-3) (Bcl-2-binding protein Bis) (Docking protein CAIR-1). [Source:Uniprot/SWISSPROT;Acc:O95817]
A_23_P47125	ENSG00000183303	OR5P2	Olfactory receptor 5P2 (Olfactory receptor-like protein JCG3). [Source:Uniprot/SWISSPROT;Acc:Q8WZ92]
A_23_P47370	ENSG00000188486	H2AFX	Histone H2AFX (Histone H2A.X) (H2a/x). [Source:Uniprot/SWISSPROT;Acc:P16104]
A_23_P47559	ENSG00000110696	C11orf58	small acidic protein [Source:RefSeq_peptide;Acc:NP_055082]
A_23_P47565	ENSG00000134333	LDHA	L-lactate dehydrogenase A chain (EC 1.1.1.27) (LDH-A) (LDH muscle subunit) (LDH-M) (Proliferation-inducing gene 19 protein). [Source:Uniprot/SWISSPROT;Acc:P00338]
A_23_P4821	ENSG00000171223	JUNB	Transcription factor jun-B. [Source:Uniprot/SWISSPROT;Acc:P17275]
A_23_P48570	ENSG00000100867	DHRS2	Dehydrogenase/reductase SDR family member 2 (EC 1.1.-.-) (HEP27 protein) (Protein D). [Source:Uniprot/SWISSPROT;Acc:Q13268]
A_23_P48691	ENSG00000165527	ARF6	ADP-ribosylation factor 6. [Source:Uniprot/SWISSPROT;Acc:P62330]
A_23_P48713	ENSG00000140043	ZADH1	Zinc-binding alcohol dehydrogenase domain containing protein 1 (EC 1.-.-.-). [Source:Uniprot/SWISSPROT;Acc:Q8N8N7]
A_23_P48897	ENSG00000128845	CCPG1	cell cycle progression 1 isoform 2 [Source:RefSeq_peptide;Acc:NP_065790]
A_23_P48936	ENSG00000174422	SMAD3	Mothers against decapentaplegic homolog 3 (SMAD 3) (Mothers against DPP homolog 3) (Mad3) (hMAD-3) (JV15-2) (hSMAD3). [Source:Uniprot/SWISSPROT;Acc:P84022]
A_23_P49406	ENSG00000156858	PRR14	proline rich 14 [Source:RefSeq_peptide;Acc:NP_076936]
A_23_P49517	ENSG00000136450	SFRS1	Splicing factor, arginine/serine-rich 1 (pre-mRNA splicing factor SF2, P33 subunit) (Alternative splicing factor ASF-1). [Source:Uniprot/SWISSPROT;Acc:Q07955]
A_23_P49768	ENSG00000108826	MRPL27	Mitochondrial 39S ribosomal protein L27 (L27mt) (MRP-L27). [Source:Uniprot/SWISSPROT;Acc:Q9P0M9]
A_23_P49878	ENSG00000129195	FAM64A	Protein FAM64A [Source:Uniprot/SWISSPROT;Acc:Q9BSJ6]
A_23_P4993	ENSG00000105738	SIPA1L3	Signal-induced proliferation-associated 1-like protein 3 (Fragment). [Source:Uniprot/SWISSPROT;Acc:O60292]
A_23_P49972	ENSG00000094804	CDC6	Cell division control protein 6 homolog (CDC6-related protein) (p62(cdc6)) (HsCDC6) (HsCDC18). [Source:Uniprot/SWISSPROT;Acc:Q99741]
A_23_P50096	ENSG00000176890	TYMS	Thymidylate synthase (EC 2.1.1.45) (TS) (TSase). [Source:Uniprot/SWISSPROT;Acc:P04818]
A_23_P50108	ENSG00000080986	KNTC2	kinetochore associated 2 [Source:RefSeq_peptide;Acc:NP_006092]
A_23_P50344	ENSG00000104833	TUBB4	Tubulin beta-4 chain (Tubulin 5 beta). [Source:Uniprot/SWISSPROT;Acc:P04350]
A_23_P50456	ENSG00000062822	POLD1	DNA polymerase delta catalytic subunit (EC 2.7.7.7) (DNA polymerase delta subunit p125). [Source:Uniprot/SWISSPROT;Acc:P28340]
A_23_P51718	ENSG00000090621	PABPC4	Polyadenylate-binding protein 4 (Poly(A)-binding protein 4) (PABP 4) (Inducible poly(A)-binding protein) (iPABP) (Activated-platelet protein 1) (APP-1). [Source:Uniprot/SWISSPROT;Acc:Q13310]
A_23_P52888	ENSG00000066382	MPPED2	Fetal brain protein 239 (239FB). [Source:Uniprot/SWISSPROT;Acc:Q15777]
A_23_P52986	ENSG00000167992	VWCE	von Willebrand factor C and EGF domains [Source:RefSeq_peptide;Acc:NP_689931]
A_23_P53276	ENSG00000111602	TIMELESS	Timeless homolog (hTIM). [Source:Uniprot/SWISSPROT;Acc:Q9UNS1]
A_23_P53554	ENSG00000111669	TPI1	Triosephosphate isomerase (EC 5.3.1.1) (TIM) (Triose-phosphate isomerase). [Source:Uniprot/SWISSPROT;Acc:P60174]
A_23_P55769	ENSG00000108106	UBE2S	Ubiquitin-conjugating enzyme E2S (EC 6.3.2.19) (Ubiquitin-conjugating enzyme E2-24 kDa) (Ubiquitin-protein ligase) (Ubiquitin carrier protein) (E2-EPF5). [Source:Uniprot/SWISSPROT;Acc:Q16763]
A_23_P56316	ENSG00000099800	TIMM13	Mitochondrial import inner membrane translocase subunit TIM13. [Source:Uniprot/SWISSPROT;Acc:Q9Y5L4]
A_23_P56827	ENSG00000115239	ASB3	Ankyrin repeat and SOCS box protein 3 (ASB-3). [Source:Uniprot/SWISSPROT;Acc:Q9Y575]
A_23_P57036	ENSG00000101017	CD40	Tumor necrosis factor receptor superfamily member 5 precursor (CD40L receptor) (B-cell surface antigen CD40) (CDw40) (Bp50). [Source:Uniprot/SWISSPROT;Acc:P25942]
A_23_P57379	ENSG00000093009	CDC45L	CDC45-related protein (PORC-PI-1). [Source:Uniprot/SWISSPROT;Acc:O75419]
A_23_P57823	ENSG00000157014	TATDN2	TatD DNase domain containing deoxyribonuclease 2 (EC 3.1.21.-). [Source:Uniprot/SWISSPROT;Acc:Q93075]
A_23_P57856	ENSG00000113916	BCL6	B-cell lymphoma 6 protein (BCL-6) (Zinc finger protein 51) (LAZ-3 protein) (BCL-5) (Zinc finger and BTB domain containing protein 27). [Source:Uniprot/SWISSPROT;Acc:P41182]
A_23_P58266	ENSG00000163993	S100P	S-100P protein. [Source:Uniprot/SWISSPROT;Acc:P25815]
A_23_P58538	ENSG00000176718	C5orf26	Putative uncharacterized protein TIGA1 [Source:Uniprot/SWISSPROT;Acc:Q96Q82]
A_23_P59388	ENSG00000151914	DST	Bullous pemphigoid antigen 1 isoforms 1/2/3/4/5/8 (230 kDa bullous pemphigoid antigen) (BPA) (Hemidesmosomal plaque protein) (Dystonia musculorum protein) (Dystonin) (Fragment). [Source:Uniprot/SWISSPROT;Acc:Q03001]
A_23_P5945	ENSG00000101452	DHX35	Probable ATP-dependent helicase DHX35 (DEAH-box protein 35). [Source:Uniprot/SWISSPROT;Acc:Q9H5Z1]
A_23_P59926	ENSG00000104341	LAPTM4B	lysosomal associated transmembrane protein 4 beta [Source:RefSeq_peptide;Acc:NP_060877]
A_23_P60271	ENSG00000136824	SMC2L1	Structural maintenance of chromosome 2-like 1 protein (Chromosome- associated protein E) (hCAP-E) (XCAP-E homolog). [Source:Uniprot/SWISSPROT;Acc:O95347]
A_23_P60286	ENSG00000063046	EIF4B	Eukaryotic translation initiation factor 4B (eIF-4B). [Source:Uniprot/SWISSPROT;Acc:P23588]
A_23_P60376	ENSG00000107223	EDF1	Endothelial differentiation-related factor 1 (EDF-1) (Multiprotein bridging factor 1) (MBF1). [Source:Uniprot/SWISSPROT;Acc:O60869]
A_23_P60479	ENSG00000086061	DNAJA1	DnaJ homolog subfamily A member 1 (Heat shock 40 kDa protein 4) (DnaJ protein homolog 2) (HSJ-2) (HSDJ). [Source:Uniprot/SWISSPROT;Acc:P31689]
A_23_P60714	ENSG00000196576	PLXNB2	Plexin B2 precursor (MM1). [Source:Uniprot/SWISSPROT;Acc:O15031]
A_23_P60933	ENSG00000125144	MT1G	Metallothionein-1G (MT-1G) (Metallothionein-IG) (MT-IG). [Source:Uniprot/SWISSPROT;Acc:P13640]
A_23_P61447	ENSG00000171503	ETFDH	Electron transfer flavoprotein-ubiquinone oxidoreductase, mitochondrial precursor (EC 1.5.5.1) (ETF-QO) (ETF-ubiquinone oxidoreductase) (ETF dehydrogenase) (Electron-transferring- flavoprotein dehydrogenase). [Source:Uniprot/SWISSPROT;Acc:Q16134]
A_23_P62095	ENSG00000197172	MAGEA3	Melanoma-associated antigen 3 (MAGE-3 antigen) (Antigen MZ2-D). [Source:Uniprot/SWISSPROT;Acc:P43357]
A_23_P62620	ENSG00000137975	CLCA2	calcium activated chloride channel 2 [Source:RefSeq_peptide;Acc:NP_006527]
A_23_P62890	ENSG00000117228	GBP1	Interferon-induced guanylate-binding protein 1 (GTP-binding protein 1) (Guanine nucleotide-binding protein 1) (HuGBP-1). [Source:Uniprot/SWISSPROT;Acc:P32455]
A_23_P62901	ENSG00000159388	BTG2	BTG2 protein (NGF-inducible anti-proliferative protein PC3). [Source:Uniprot/SWISSPROT;Acc:P78543]
A_23_P63402	ENSG00000121957	GPSM2	G-protein signalling modulator 2 (Mosaic protein LGN). [Source:Uniprot/SWISSPROT;Acc:P81274]
A_23_P63649	ENSG00000165629	ATP5C1	ATP synthase gamma chain, mitochondrial precursor (EC 3.6.3.14). [Source:Uniprot/SWISSPROT;Acc:P36542]
A_23_P63751	ENSG00000165672	PRDX3	Thioredoxin-dependent peroxide reductase, mitochondrial precursor (EC 1.11.1.15) (Peroxiredoxin 3) (Antioxidant protein 1) (AOP-1) (MER5 protein homolog) (HBC189) (PRX III). [Source:Uniprot/SWISSPROT;Acc:P30048]
A_23_P63789	ENSG00000122952	ZWINT	ZW10 interactor (ZW10-interacting protein 1) (Zwint-1). [Source:Uniprot/SWISSPROT;Acc:O95229]
A_23_P64010	ENSG00000109919	MTCH2	Mitochondrial carrier homolog 2 (Met-induced mitochondrial protein). [Source:Uniprot/SWISSPROT;Acc:Q9Y6C9]
A_23_P64082	ENSG00000087365	SF3B2	Splicing factor 3B subunit 2 (Spliceosome associated protein 145) (SAP 145) (SF3b150) (Pre-mRNA splicing factor SF3b 145 kDa subunit). [Source:Uniprot/SWISSPROT;Acc:Q13435]
A_23_P64372	ENSG00000134827	TCN1	Transcobalamin I precursor (TCI) (TC I). [Source:Uniprot/SWISSPROT;Acc:P20061]
A_23_P64611	ENSG00000171631	P2RY6	P2Y purinoceptor 6 (P2Y6). [Source:Uniprot/SWISSPROT;Acc:Q15077]
A_23_P64898	ENSG00000139187	KLRG1	killer cell lectin-like receptor subfamily G, member 1 [Source:RefSeq_peptide;Acc:NP_005801]
A_23_P64977	ENSG00000010379	SLC6A13	Sodium- and chloride-dependent GABA transporter 2. [Source:Uniprot/SWISSPROT;Acc:Q9NSD5]
A_23_P65010	ENSG00000198324	FAM109A	Protein FAM109A [Source:Uniprot/SWISSPROT;Acc: Q8N4B1]
A_23_P65018	ENSG00000122971	ACADS	Acyl-CoA dehydrogenase, short-chain specific, mitochondrial precursor (EC 1.3.99.2) (SCAD) (Butyryl-CoA dehydrogenase). [Source:Uniprot/SWISSPROT;Acc:P16219]
A_23_P65110	ENSG00000161800	RACGAP1	Rac GTPase activating protein 1 [Source:RefSeq_peptide;Acc:NP_037409]
A_23_P65757	ENSG00000157456	CCNB2	G2/mitotic-specific cyclin B2. [Source:Uniprot/SWISSPROT;Acc:O95067]
A_23_P65851	ENSG00000173517	PPP4R1L	Serine/threonine-protein phosphatase 4 regulatory subunit 1-like. [Source:Uniprot/SWISSPROT;Acc:Q9P1A2]
A_23_P66439	ENSG00000125458	NT5C	5'(3')-deoxyribonucleotidase, cytosolic type (EC 3.1.3.-) (Cytosolic 5',3'-pyrimidine nucleotidase) (Deoxy-5'-nucleotidase 1) (dNT-1). [Source:Uniprot/SWISSPROT;Acc:Q8TCD5]
A_23_P66487	ENSG00000108604	SMARCD2	SWI/SNF-related matrix-associated actin-dependent regulator of chromatin subfamily D member 2 (60 kDa BRG-1/Brm associated factor subunit B) (BRG1-associated factor 60B). [Source:Uniprot/SWISSPROT;Acc:Q92925]
A_23_P67355	ENSG00000126460	PRRG2	Transmembrane gamma-carboxyglutamic acid protein 2 precursor (Proline- rich Gla protein 2) (Proline-rich gamma-carboxyglutamic acid protein 2). [Source:Uniprot/SWISSPROT;Acc:O14669]
A_23_P67387	ENSG00000118162	KPTN	kaptin (actin binding protein) [Source:RefSeq_peptide;Acc:NP_008990]
A_23_P6741	ENSG00000144711	IQSEC1	IQ motif and Sec7 domain 1 [Source:RefSeq_peptide;Acc:NP_055684]
A_23_P67723	ENSG00000176619	LMNB2	Lamin B2. [Source:Uniprot/SWISSPROT;Acc:Q03252]
A_23_P68165	ENSG00000115593	SMYD1	SET and MYND domain containing protein 1. [Source:Uniprot/SWISSPROT;Acc:Q8NB12]
A_23_P68488	ENSG00000101144	BMP7	Bone morphogenetic protein 7 precursor (BMP-7) (Osteogenic protein 1) (OP-1) (Eptotermin alfa). [Source:Uniprot/SWISSPROT;Acc:P18075]
A_23_P68759	ENSG00000160182	TFF1	Trefoil factor 1 precursor (pS2 protein) (HP1.A) (Breast cancer estrogen-inducible protein) (PNR-2). [Source:Uniprot/SWISSPROT;Acc:P04155]
A_23_P68820	ENSG00000099956	SMARCB1	SWI/SNF related, matrix associated, actin dependent regulator of chromatin subfamily B member 1 (Integrase interactor 1 protein) (hSNF5) (BAF47). [Source:Uniprot/SWISSPROT;Acc:Q12824]
A_23_P70348	ENSG00000124570	SERPINB6	Placental thrombin inhibitor (Cytoplasmic antiproteinase) (CAP) (Protease inhibitor 6) (PI-6) (Serpin B6). [Source:Uniprot/SWISSPROT;Acc:P35237]
A_23_P70571	ENSG00000112473	SLC39A7	Zinc transporter SLC39A7 (Solute carrier family 39 member 7) (Histidine-rich membrane protein Ke4). [Source:Uniprot/SWISSPROT;Acc:Q92504]
A_23_P70588	ENSG00000124493	GRM4	Metabotropic glutamate receptor 4 precursor (mGluR4). [Source:Uniprot/SWISSPROT;Acc:Q14833]
A_23_P71558	ENSG00000160957	RECQL4	ATP-dependent DNA helicase Q4 (EC 3.6.1.-) (RecQ protein-like 4) (RecQ4) (RTS). [Source:Uniprot/SWISSPROT;Acc:O94761]
A_23_P71858	ENSG00000148343	FAM73B	family with sequence similarity 73, member B (FAM73B) [Source:RefSeq_peptide;Acc:NP_116198]
A_23_P73093	ENSG00000186480	INSIG1	Insulin-induced gene 1 protein (INSIG-1). [Source:Uniprot/SWISSPROT;Acc:O15503]
A_23_P73717	ENSG00000083750	RRAGB	Ras-related GTP binding B short isoform [Source:RefSeq_peptide;Acc:NP_006055]
A_23_P73837	ENSG00000101916	TLR8	Toll-like receptor 8 precursor. [Source:Uniprot/SWISSPROT;Acc:Q9NR97]
A_23_P74115	ENSG00000085999	RAD54L	DNA repair and recombination protein RAD54-like (EC 3.6.1.-) (RAD54 homolog) (hRAD54) (hHR54). [Source:Uniprot/SWISSPROT;Acc:Q92698]
A_23_P74349	ENSG00000143228	CDCA1	cell division cycle associated 1 [Source:RefSeq_peptide;Acc:NP_113611]
A_23_P7462	ENSG00000171570	EGLN2	Egl nine homolog 2 (EC 1.14.11.-) (Hypoxia-inducible factor prolyl hydroxylase 1) (HIF-prolyl hydroxylase 1) (HIF-PH1) (HPH-3) (Prolyl hydroxylase domain-containing protein 1) (PHD1) (Estrogen-induced tag 6). [Source:Uniprot/SWISSPROT;Acc:Q96KS0]
A_23_P74697	ENSG00000160072	ATAD3B	ATPase family AAA domain containing protein 3B. [Source:Uniprot/SWISSPROT;Acc:Q5T9A4]
A_23_P74828	ENSG00000131233	GJA10	Gap junction alpha-10 protein (Connexin 59) (Cx59) (Connexin 58) (Cx58). [Source:Uniprot/SWISSPROT;Acc:P57773]
A_23_P75398	ENSG00000110536	NDUFS3	NADH-ubiquinone oxidoreductase 30 kDa subunit, mitochondrial precursor (EC 1.6.5.3) (EC 1.6.99.3) (Complex I-30KD) (CI-30KD). [Source:Uniprot/SWISSPROT;Acc:O75489]
A_23_P76364	ENSG00000010278	CD9	CD9 antigen (p24) (Leukocyte antigen MIC3) (Motility-related protein) (MRP-1) (Tetraspanin-29) (Tspan-29). [Source:Uniprot/SWISSPROT;Acc:P21926]
A_23_P76388	ENSG00000076248	UNG	Uracil-DNA glycosylase (EC 3.2.2.-) (UDG). [Source:Uniprot/SWISSPROT;Acc:P13051]
A_23_P76499	ENSG00000139180	NDUFA9	NADH-ubiquinone oxidoreductase 39 kDa subunit, mitochondrial precursor (EC 1.6.5.3) (EC 1.6.99.3) (Complex I-39KD) (CI-39KD). [Source:Uniprot/SWISSPROT;Acc:Q16795]
A_23_P77066	ENSG00000128739	SNRPN	Small nuclear ribonucleoprotein associated protein N (snRNP-N) (Sm protein N) (Sm-N) (SmN) (Sm-D) (Tissue-specific splicing protein). [Source:Uniprot/SWISSPROT;Acc:P63162]
A_23_P77612	ENSG00000131650	KREMEN2	Kremen protein 2 precursor (Kringle-containing protein marking the eye and the nose) (Dickkopf receptor 2). [Source:Uniprot/SWISSPROT;Acc:Q8NCW0]
A_23_P77776	ENSG00000161547	SFRS2	Splicing factor, arginine/serine-rich 2 (Splicing factor SC35) (SC-35) (Splicing component, 35 kDa) (PR264 protein). [Source:Uniprot/SWISSPROT;Acc:Q01130]
A_23_P78018	ENSG00000154265	ABCA5	ATP-binding cassette, sub-family A , member 5 [Source:RefSeq_peptide;Acc:NP_061142]
A_23_P78265	ENSG00000006059	KRTHA3A	Keratin, type I cuticular Ha3-I (Hair keratin, type I Ha3-I). [Source:Uniprot/SWISSPROT;Acc:O76009]
A_23_P7853	ENSG00000137225	CAPN11	Calpain-11 (EC 3.4.22.-) (Calcium-activated neutral proteinase 11) (CANP 11). [Source:Uniprot/SWISSPROT;Acc:Q9UMQ6]
A_23_P78543	ENSG00000129354	AP1M2	Adaptor-related protein complex 1, mu 2 subunit (Mu-adaptin 2) (Adaptor protein complex AP-1 mu-2 subunit) (Golgi adaptor HA1/AP1 adaptin mu-2 subunit) (Clathrin assembly protein assembly protein complex 1 medium chain 2) (AP-mu chain family member mu1B). [Source:Uniprot/SWISSPROT;Acc:Q9Y6Q5]
A_23_P78677	ENSG00000104979	C19orf53	Leydig cell tumor 10 kDa protein homolog. [Source:Uniprot/SWISSPROT;Acc:Q9UNZ5]
A_23_P78762	ENSG00000087076	DHRS10	dehydrogenase/reductase (SDR family) member 10 [Source:RefSeq_peptide;Acc:NP_057330]
A_23_P79199	ENSG00000155368	DBI	Acyl-CoA-binding protein (ACBP) (Diazepam binding inhibitor) (DBI) (Endozepine) (EP). [Source:Uniprot/SWISSPROT;Acc:P07108]
A_23_P79218	ENSG00000115170	ACVR1	Activin receptor type I precursor (EC 2.7.1.37) (ACTR-I) (Serine/threonine-protein kinase receptor R1) (SKR1) (Activin receptor-like kinase 2) (ALK-2) (TGF-B superfamily receptor type I) (TSR-I). [Source:Uniprot/SWISSPROT;Acc:Q04771]
A_23_P80389	ENSG00000100416	TRMU	tRNA (5-methylaminomethyl-2-thiouridylate)-methyltransferase (EC 2.1.1.61). [Source:Uniprot/SWISSPROT;Acc:O75648]
A_23_P80409	ENSG00000114742	WDR48	WD repeat domain 48 [Source:RefSeq_peptide;Acc:NP_065890]
A_23_P81026	ENSG00000163114	PDHA2	Pyruvate dehydrogenase E1 component alpha subunit, testis-specific form, mitochondrial precursor (EC 1.2.4.1) (PDHE1-A type II). [Source:Uniprot/SWISSPROT;Acc:P29803]
A_23_P81121	ENSG00000123737	EXOSC9	Exosome complex exonuclease RRP45 (EC 3.1.13.-) (Exosome component 9) (Polymyositis/scleroderma autoantigen 1) (Autoantigen PM/Scl 1) (Polymyositis/scleroderma autoantigen 75 kDa) (PM/Scl-75) (P75 polymyositis-scleroderma overlap syndrome associated autoa [Source:Uniprot/SWISSPROT;Acc:Q06265]
A_23_P81492	ENSG00000164587	RPS14	40S ribosomal protein S14. [Source:Uniprot/SWISSPROT;Acc:P62263]
A_23_P81770	ENSG00000112245	PTP4A1	Protein tyrosine phosphatase type IVA protein 1 (EC 3.1.3.48) (Protein-tyrosine phosphatase 4a1) (Protein-tyrosine phosphatase of regenerating liver-1) (PRL-1) (PTP(CAAXI)). [Source:Uniprot/SWISSPROT;Acc:Q93096]
A_23_P81914	ENSG00000137379	TUBB	Tubulin beta-2 chain. [Source:Uniprot/SWISSPROT;Acc:P07437]
A_23_P82664	ENSG00000013455	ARPC1A	Actin-related protein 2/3 complex subunit 1A (SOP2-like protein). [Source:Uniprot/SWISSPROT;Acc:Q92747]
A_23_P82699	ENSG00000168078	PBK	T-lymphokine-activated killer cell-originated protein kinase (EC 2.7.1.37) (T-LAK cell-originated protein kinase) (PDZ-binding kinase) (Spermatogenesis-related protein kinase) (SPK) (MAPKK-like protein kinase) (Nori-3). [Source:Uniprot/SWISSPROT;Acc:Q96KB5]
A_23_P83556	ENSG00000167193	CRK	Proto-oncogene C-crk (P38) (Adapter molecule crk). [Source:Uniprot/SWISSPROT;Acc:P46108]
A_23_P83835	ENSG00000185900	SG196_HUMAN	Protein kinase-like protein SgK196 (Sugen kinase 196). [Source:Uniprot/SWISSPROT;Acc:Q9H5K3]
A_23_P85136	ENSG00000101888	NXT2	NTF2-related export protein 2 (p15-2 protein). [Source:Uniprot/SWISSPROT;Acc:Q9NPJ8]
A_23_P85171	ENSG00000102119	EMD	Emerin. [Source:Uniprot/SWISSPROT;Acc:P50402]
A_23_P85509	ENSG00000163207	IVL	Involucrin. [Source:Uniprot/SWISSPROT;Acc:P07476]
A_23_P86206	ENSG00000085491	SLC25A24	solute carrier family 25 member 24 isoform 1 [Source:RefSeq_peptide;Acc:NP_037518]
A_23_P86315	ENSG00000168509	HFE2	Hemojuvelin precursor (Hemochromatosis type 2 protein) (RGM domain family member C). [Source:Uniprot/SWISSPROT;Acc:Q6ZVN8]
A_23_P86682	ENSG00000138119	FER1L3	Myoferlin (Fer-1-like protein 3). [Source:Uniprot/SWISSPROT;Acc:Q9NZM1]
A_23_P86774	ENSG00000110717	NDUFS8	NADH-ubiquinone oxidoreductase 23 kDa subunit, mitochondrial precursor (EC 1.6.5.3) (EC 1.6.99.3) (Complex I-23KD) (CI-23KD) (TYKY subunit). [Source:Uniprot/SWISSPROT;Acc:O00217]
A_23_P86779	ENSG00000172613	RAD9A	RAD9 homolog [Source:RefSeq_peptide;Acc:NP_004575]
A_23_P87049	ENSG00000137642	SORL1	Sortilin-related receptor precursor (Sorting protein-related receptor containing LDLR class A repeats) (SorLA) (SorLA-1) (Low-density lipoprotein receptor relative with 11 ligand-binding repeats) (LDLR relative with 11 ligand-binding repeats) (LR11). [Source:Uniprot/SWISSPROT;Acc:Q92673]
A_23_P87192	ENSG00000168496	FEN1	Flap endonuclease-1 (EC 3.-.-.-) (Maturation factor 1) (MF1). [Source:Uniprot/SWISSPROT;Acc:P39748]
A_23_P87528	ENSG00000060982	BCAT1	Branched-chain-amino-acid aminotransferase, cytosolic (EC 2.6.1.42) (BCAT(c)) (ECA39 protein). [Source:Uniprot/SWISSPROT;Acc:P54687]
A_23_P87564	ENSG00000133639	BTG1	BTG1 protein (B-cell translocation gene 1 protein). [Source:Uniprot/SWISSPROT;Acc:P62324]
A_23_P8763	ENSG00000127947	PTPN12	Tyrosine-protein phosphatase, non-receptor type 12 (EC 3.1.3.48) (Protein-tyrosine phosphatase G1) (PTPG1). [Source:Uniprot/SWISSPROT;Acc:Q05209]
A_23_P87752	ENSG00000110811	LEPREL2	G protein-coupled receptor 162 isoform 2 [Source:RefSeq_peptide;Acc:NP_062832]
A_23_P87769	ENSG00000185480	C12orf48	UPF0419 protein C12orf48 [Source:Uniprot/SWISSPROT;Acc:Q9NWS1]
A_23_P88961	ENSG00000149925	ALDOA	Fructose-bisphosphate aldolase A (EC 4.1.2.13) (Muscle-type aldolase) (Lung cancer antigen NY-LU-1). [Source:Uniprot/SWISSPROT;Acc:P04075]
A_23_P89509	ENSG00000076382	SPAG5	Sperm-associated antigen 5 (Astrin) (Mitotic spindle associated protein p126) (MAP126) (Deepest). [Source:Uniprot/SWISSPROT;Acc:Q96R06]
A_23_P90363	ENSG00000171119	NRTN	Neurturin precursor. [Source:Uniprot/SWISSPROT;Acc:Q99748]
A_23_P90612	ENSG00000076003	MCM6	DNA replication licensing factor MCM6 (P105MCM). [Source:Uniprot/SWISSPROT;Acc:Q14566]
A_23_P91328	ENSG00000101361	NOL5A	Nucleolar protein Nop56 (Nucleolar protein 5A). [Source:Uniprot/SWISSPROT;Acc:O00567]
A_23_P91619	ENSG00000099964	MIF	Macrophage migration inhibitory factor (MIF) (Phenylpyruvate tautomerase) (EC 5.3.2.1) (Glycosylation-inhibiting factor) (GIF). [Source:Uniprot/SWISSPROT;Acc:P14174]
A_23_P91991	ENSG00000154814	OXNAD1	oxidoreductase NAD-binding domain containing 1 [Source:RefSeq_peptide;Acc:NP_612390]
A_23_P92082	ENSG00000163931	TKT	Transketolase (EC 2.2.1.1) (TK). [Source:Uniprot/SWISSPROT;Acc:P29401]
A_23_P92261	ENSG00000145194	ECE2	Endothelin-converting enzyme 2 (EC 3.4.24.71) (ECE-2). [Source:Uniprot/SWISSPROT;Acc:O60344]
A_23_P92441	ENSG00000164109	MAD2L1	Mitotic spindle assembly checkpoint protein MAD2A (MAD2-like 1) (HsMAD2). [Source:Uniprot/SWISSPROT;Acc:Q13257]
A_23_P93141	ENSG00000182793	GSTA5	Glutathione S-transferase A5-5 (EC 2.5.1.18) (GST class-alpha). [Source:Uniprot/SWISSPROT;Acc:Q7RTV2]
A_23_P93260	ENSG00000112812	PRSS16	Thymus-specific serine protease precursor (EC 3.4.-.-). [Source:Uniprot/SWISSPROT;Acc:Q9NQE7]
A_23_P9362	ENSG00000136930	PSMB7	Proteasome subunit beta type 7 precursor (EC 3.4.25.1) (Proteasome subunit Z) (Macropain chain Z) (Multicatalytic endopeptidase complex chain Z). [Source:Uniprot/SWISSPROT;Acc:Q99436]
A_23_P94103	ENSG00000168079	SCARA5	Scavenger receptor class A member 5 [Source:Uniprot/SWISSPROT;Acc:SCARA5]
A_23_P94422	ENSG00000165304	MELK	Maternal embryonic leucine zipper kinase (EC 2.7.1.37) (hMELK) (Protein kinase PK38) (hPK38). [Source:Uniprot/SWISSPROT;Acc:Q14680]
A_23_P94840	ENSG00000168589	DNCL2B	Dynein light chain 2B, cytoplasmic. [Source:Uniprot/SWISSPROT;Acc:Q8TF09]
A_23_P9501	ENSG00000172590	MRPL52	mitochondrial ribosomal protein L52 isoform e [Source:RefSeq_peptide;Acc:NP_851824]
A_23_P95683	ENSG00000174990	CA5A	Carbonic anhydrase 5A, mitochondrial precursor (EC 4.2.1.1) (Carbonic anhydrase VA) (Carbonate dehydratase VA) (CA-VA). [Source:Uniprot/SWISSPROT;Acc:P35218]
A_23_P9571	ENSG00000114346	ECT2	ECT2 protein (Epithelial cell transforming sequence 2 oncogene). [Source:Uniprot/SWISSPROT;Acc:Q9H8V3]
A_23_P95810	ENSG00000184363	PKP3	Plakophilin-3. [Source:Uniprot/SWISSPROT;Acc:Q9Y446]
A_23_P95823	ENSG00000169189	NSMCE1	non-SMC element 1 homolog [Source:RefSeq_peptide;Acc:NP_659547]
A_23_P96295	ENSG00000126977	MAGEA1	Melanoma-associated antigen 1 (MAGE-1 antigen) (Antigen MZ2-E). [Source:Uniprot/SWISSPROT;Acc:P43355]
A_23_P96331	ENSG00000015285	WAS	Wiskott-Aldrich syndrome protein (WASp). [Source:Uniprot/SWISSPROT;Acc:P42768]
A_23_P96662	ENSG00000099715	PCDH11Y	protocadherin 11 Y-linked isoform b [Source:RefSeq_peptide;Acc:NP_116754]
A_23_P97632	ENSG00000136628	EPRS	Bifunctional aminoacyl-tRNA synthetase [Includes: Glutamyl-tRNA synthetase (EC 6.1.1.17) (Glutamate--tRNA ligase); Prolyl-tRNA synthetase (EC 6.1.1.15) (Proline--tRNA ligase)]. [Source:Uniprot/SWISSPROT;Acc:P07814]
A_23_P97700	ENSG00000117289	TXNIP	thioredoxin interacting protein [Source:RefSeq_peptide;Acc:NP_006463]
A_23_P97770	ENSG00000176393	RNPEP	Aminopeptidase B (EC 3.4.11.6) (Ap-B) (Arginyl aminopeptidase) (Arginine aminopeptidase). [Source:Uniprot/SWISSPROT;Acc:Q9H4A4]
A_23_P98995	ENSG00000012822	CALCOCO1	coiled-coil transcriptional coactivator [Source:RefSeq_peptide;Acc:NP_065949]
A_23_P99004	ENSG00000135486	HNRPA1	Heterogeneous nuclear ribonucleoprotein A1 (Helix-destabilizing protein) (Single-strand binding protein) (hnRNP core protein A1). [Source:Uniprot/SWISSPROT;Acc:P09651]
A_23_P99324	ENSG00000111057	KRT18	Keratin, type I cytoskeletal 18 (Cytokeratin 18) (K18) (CK 18). [Source:Uniprot/SWISSPROT;Acc:P05783]
A_23_P99710	ENSG00000100578	KIAA0586	Uncharacterized protein KIAA0586. [Source:Uniprot/SWISSPROT;Acc:Q9BVV6]
A_23_P99754	ENSG00000165496	RPL10L	60S ribosomal protein L10-like. [Source:Uniprot/SWISSPROT;Acc:Q96L21]
A_23_P99802	ENSG00000185070	FLRT2	Leucine-rich repeat transmembrane protein FLRT2 precursor (Fibronectin-like domain-containing leucine-rich transmembrane protein 2). [Source:Uniprot/SWISSPROT;Acc:O43155]
A_23_P99853	ENSG00000047346	KIAA1370	KIAA1370 [Source:RefSeq_peptide;Acc:NP_062546]
A_23_P99985	ENSG00000189403	HMGB1	High mobility group protein 1 (HMG-1) (High mobility group protein B1). [Source:Uniprot/SWISSPROT;Acc:P09429]

## Sheet: 24h_Rapamycin
Agilent Probe ID	Ensembl Gene ID	HGNC Symbol	Description
A_23_P100092	ENSG00000140265	ZSCAN29	zinc finger protein 690 [Source:RefSeq_peptide;Acc:NP_689668]
A_23_P100413	ENSG00000157344	EXOSC6	homolog of yeast mRNA transport regulator 3 [Source:RefSeq_peptide;Acc:NP_478126]
A_23_P100642	ENSG00000141744	PNMT	Phenylethanolamine N-methyltransferase (EC 2.1.1.28) (PNMTase) (Noradrenaline N-methyltransferase). [Source:Uniprot/SWISSPROT;Acc:P11086]
A_23_P101054	ENSG00000131737	KRTHA4	Keratin, type I cuticular Ha4 (Hair keratin, type I Ha4). [Source:Uniprot/SWISSPROT;Acc:O76011]
A_23_P101434	ENSG00000142405	NALP12	NACHT-, LRR- and PYD-containing protein 12 (PYRIN-containing APAF1- like protein 7) (Monarch-1). [Source:Uniprot/SWISSPROT;Acc:P59046]
A_23_P101684	ENSG00000105205	CLC	Eosinophil lysophospholipase (EC 3.1.1.5) (Charcot-Leyden crystal protein) (Lysolecithin acylhydrolase) (CLC) (Galactin-10). [Source:Uniprot/SWISSPROT;Acc:Q05315]
A_23_P101983	ENSG00000152049	KCNE4	Potassium voltage-gated channel subfamily E member 4 (Minimum potassium ion channel-related peptide 3) (Potassium channel beta subunit MiRP3) (MinK-related peptide 3). [Source:Uniprot/SWISSPROT;Acc:Q8WWG9]
A_23_P102109	ENSG00000163526	TUBA4	tubulin, alpha 4 [Source:RefSeq_peptide;Acc:NP_079295]
A_23_P102439	ENSG00000188886	ASTL	Astacin-like metalloendopeptidase precursor (EC 3.4.-.-) (Oocyte astacin) (Ovastacin). [Source:Uniprot/SWISSPROT;Acc:Q6HA08]
A_23_P102937	ENSG00000184900	SUMO3	Small ubiquitin-related modifier 3 precursor (SUMO-3) (Ubiquitin-like protein SMT3A) (SMT3 homolog 1). [Source:Uniprot/SWISSPROT;Acc:P55854]
A_23_P103034	ENSG00000196431	CRYBA4	Beta crystallin A4 (Beta-A4-crystallin). [Source:Uniprot/SWISSPROT;Acc:P53673]
A_23_P103159	ENSG00000100162	CENPM	Centromere protein M. [Source:Uniprot/SWISSPROT;Acc:Q9NSP4]
A_23_P103256	ENSG00000116785	CFHL3	Complement factor H-related protein 3 precursor (FHR-3) (H factor-like protein 3) (DOWN16). [Source:Uniprot/SWISSPROT;Acc:Q02985]
A_23_P10385	ENSG00000143476	DTL	denticleless homolog [Source:RefSeq_peptide;Acc:NP_057532]
A_23_P103885	ENSG00000175756	AURKAIP1	Aurora kinase A-interacting protein (AURKA-interacting protein). [Source:Uniprot/SWISSPROT;Acc:Q9NWT8]
A_23_P103951	ENSG00000196352	CD55	Complement decay-accelerating factor precursor (CD55 antigen). [Source:Uniprot/SWISSPROT;Acc:P08174]
A_23_P104086	ENSG00000058453	CROCC	ciliary rootlet coiled-coil, rootletin [Source:RefSeq_peptide;Acc:NP_055490]
A_23_P104318	ENSG00000168209	DDIT4	RTP801 [Source:RefSeq_peptide;Acc:NP_061931]
A_23_P104589	ENSG00000172725	CORO1B	Coronin-1B (Coronin-2). [Source:Uniprot/SWISSPROT;Acc:Q9BR76]
A_23_P104605	ENSG00000165916	PSMC3	26S protease regulatory subunit 6A (TAT-binding protein 1) (TBP-1) (Proteasome subunit P50). [Source:Uniprot/SWISSPROT;Acc:P17980]
A_23_P104651	ENSG00000146670	CDCA5	Sororin (Cell division cycle associated 5) (p35). [Source:Uniprot/SWISSPROT;Acc:Q96FF9]
A_23_P104892	ENSG00000110321	EIF4G2	Eukaryotic translation initiation factor 4 gamma 2 (eIF-4-gamma 2) (eIF-4G 2) (eIF4G 2) (p97) (Death associated protein 5) (DAP-5). [Source:Uniprot/SWISSPROT;Acc:P78344]
A_23_P105044	ENSG00000130595	MRPL23	Mitochondrial 39S ribosomal protein L23 (L23mt) (MRP-L23) (L23 mitochondrial-related protein) (Ribosomal protein L23-like). [Source:Uniprot/SWISSPROT;Acc:Q16540]
A_23_P105088	ENSG00000183734	ASCL2	Achaete-scute homolog 2 (HASH2). [Source:Uniprot/SWISSPROT;Acc:Q99929]
A_23_P105592	ENSG00000110921	MVK	Mevalonate kinase (EC 2.7.1.36) (MK). [Source:Uniprot/SWISSPROT;Acc:Q03426]
A_23_P105900	ENSG00000118903	BTF3L1	Transcription factor BTF3 homolog 1. [Source:Uniprot/SWISSPROT;Acc:Q13890]
A_23_P106462	ENSG00000180304	OAZ2	Ornithine decarboxylase antizyme 2 (ODC-Az 2) (AZ2). [Source:Uniprot/SWISSPROT;Acc:O95190]
A_23_P106544	ENSG00000103121	C16orf61	UPF0287 protein C16orf61. [Source:Uniprot/SWISSPROT;Acc:Q9NRP2]
A_23_P106702	ENSG00000140988	RPS2	40S ribosomal protein S2 (S4) (LLRep3 protein). [Source:Uniprot/SWISSPROT;Acc:P15880]
A_23_P106761	ENSG00000102879	CORO1A	Coronin-1A (Coronin-like protein p57) (Coronin-like protein A) (CLIPINA) (Tryptophan aspartate-containing coat protein) (TACO). [Source:Uniprot/SWISSPROT;Acc:P31146]
A_23_P106887	ENSG00000089280	FUS	RNA-binding protein FUS (Oncogene FUS) (Oncogene TLS) (Translocated in liposarcoma protein) (POMp75) (75 kDa DNA-pairing protein). [Source:Uniprot/SWISSPROT;Acc:P35637]
A_23_P106898	ENSG00000175938	TMEM142C	Protein orai-3 [Source:Uniprot/SWISSPROT;Acc:Q9BRQ5]
A_23_P107412	ENSG00000185624	P4HB	Protein disulfide-isomerase precursor (EC 5.3.4.1) (PDI) (Prolyl 4- hydroxylase beta subunit) (Cellular thyroid hormone binding protein) (p55). [Source:Uniprot/SWISSPROT;Acc:P07237]
A_23_P107421	ENSG00000167900	TK1	Thymidine kinase, cytosolic (EC 2.7.1.21). [Source:Uniprot/SWISSPROT;Acc:P04183]
A_23_P107994	ENSG00000130748	TMEM160	Transmembrane protein 160 [Source:Uniprot/SWISSPROT;Acc:Q9NX00]
A_23_P108221	ENSG00000178093	TSSK6	serine/threonine protein kinase SSTK [Source:RefSeq_peptide;Acc:NP_114426]
A_23_P108326	ENSG00000160113	NR2F6	Orphan nuclear receptor EAR-2 (V-erbA-related protein EAR-2). [Source:Uniprot/SWISSPROT;Acc:P10588]
A_23_P109235	ENSG00000125970	RALY	RNA-binding protein Raly (hnRNP associated with lethal yellow homolog) (Autoantigen p542). [Source:Uniprot/SWISSPROT;Acc:Q9UKM9]
A_23_P109269	ENSG00000130702	LAMA5	Laminin alpha-5 chain precursor. [Source:Uniprot/SWISSPROT;Acc:O15230]
A_23_P109382	ENSG00000063515	GSCL	Homeobox protein goosecoid-like (GSC-2). [Source:Uniprot/SWISSPROT;Acc:O15499]
A_23_P110062	ENSG00000145191	EIF2B5	Translation initiation factor eIF-2B epsilon subunit (eIF-2B GDP-GTP exchange factor). [Source:Uniprot/SWISSPROT;Acc:Q13144]
A_23_P110099	ENSG00000114021	NIT2	nitrilase family, member 2 [Source:RefSeq_peptide;Acc:NP_064587]
A_23_P110685	ENSG00000113739	STC2	Stanniocalcin-2 precursor (STC-2) (Stanniocalcin-related protein) (STCRP) (STC-related protein). [Source:Uniprot/SWISSPROT;Acc:O76061]
A_23_P111000	ENSG00000112082	PSMB9	Proteasome subunit beta type 9 precursor (EC 3.4.25.1) (Proteasome chain 7) (Macropain chain 7) (Multicatalytic endopeptidase complex chain 7) (RING12 protein) (Low molecular mass protein 2). [Source:Uniprot/SWISSPROT;Acc:P28065]
A_23_P11175	ENSG00000147027	TMEM47	Transmembrane protein 47 (Transmembrane 4 superfamily member 10). [Source:Uniprot/SWISSPROT;Acc:Q9BQJ4]
A_23_P112397	ENSG00000159069	FBXW5	F-box/WD-repeat protein 5 (F-box and WD-40 domain protein 5). [Source:Uniprot/SWISSPROT;Acc:Q969U6]
A_23_P112430	ENSG00000136942	RPL35	60S ribosomal protein L35. [Source:Uniprot/SWISSPROT;Acc:P42766]
A_23_P112493	ENSG00000167113	COQ4	Ubiquinone biosynthesis protein COQ4 homolog (Coenzyme Q biosynthesis protein 4 homolog). [Source:Uniprot/SWISSPROT;Acc:Q9Y3A0]
A_23_P112529	ENSG00000196152	ZNF79	Zinc finger protein 79 (ZNFpT7) (Fragment). [Source:Uniprot/SWISSPROT;Acc:Q15937]
A_23_P112859	ENSG00000170373	CST1	Cystatin SN precursor (Salivary cystatin SA-1) (Cystain SA-I). [Source:Uniprot/SWISSPROT;Acc:P01037]
A_23_P114232	ENSG00000123131	PRDX4	Peroxiredoxin 4 (EC 1.11.1.15) (Prx-IV) (Thioredoxin peroxidase AO372) (Thioredoxin-dependent peroxide reductase A0372) (Antioxidant enzyme AOE372) (AOE37-2). [Source:Uniprot/SWISSPROT;Acc:Q13162]
A_23_P114275	ENSG00000101856	PGRMC1	Membrane associated progesterone receptor component 1 (mPR). [Source:Uniprot/SWISSPROT;Acc:O00264]
A_23_P114975	ENSG00000134193	REG4	Regenerating islet-derived protein 4 precursor (Reg IV) (REG-like protein) (Gastrointestinal secretory protein). [Source:Uniprot/SWISSPROT;Acc:Q9BYZ8]
A_23_P115091	ENSG00000132698	RAB25	Ras-related protein Rab-25 (CATX-8). [Source:Uniprot/SWISSPROT;Acc:P57735]
A_23_P115366	ENSG00000162368	CMPK	UMP-CMP kinase (EC 2.7.4.14) (Cytidylate kinase) (Deoxycytidylate kinase) (Cytidine monophosphate kinase) (Uridine monophosphate/cytidine monophosphate kinase) (UMP/CMP kinase) (UMP/CMPK) (Uridine monophosphate kinase). [Source:Uniprot/SWISSPROT;Acc:P30085]
A_23_P115478	ENSG00000142623	PADI1	Protein-arginine deiminase type I (EC 3.5.3.15) (Peptidylarginine deiminase I). [Source:Uniprot/SWISSPROT;Acc:Q9ULC6]
A_23_P115692	ENSG00000059915	PSD	pleckstrin and Sec7 domain containing [Source:RefSeq_peptide;Acc:NP_002770]
A_23_P116344	ENSG00000172769	OR5B3	Olfactory receptor 5B3 (Olfactory receptor OR11-239). [Source:Uniprot/SWISSPROT;Acc:Q8NH48]
A_23_P116587	ENSG00000198891	OMP	Olfactory marker protein (Olfactory neuronal specific protein). [Source:Uniprot/SWISSPROT;Acc:P47874]
A_23_P117416	ENSG00000185024	BRF1	Transcription factor IIIB 90 kDa subunit (TFIIIB90) (hTFIIIB90) (B- related factor 1) (BRF-1) (hBRF) (TATA box-binding protein-associated factor, RNA polymerase III, subunit 2) (TAF3B2). [Source:Uniprot/SWISSPROT;Acc:Q92994]
A_23_P117599	ENSG00000100591	AHSA1	Activator of 90 kDa heat shock protein ATPase homolog 1 (AHA1) (p38). [Source:Uniprot/SWISSPROT;Acc:O95433]
A_23_P117767	ENSG00000140365	COMMD4	COMM domain containing protein 4. [Source:Uniprot/SWISSPROT;Acc:Q9H0A8]
A_23_P117794	ENSG00000128973	CLN6	Ceroid-lipofuscinosis neuronal protein 6 (Protein CLN6). [Source:Uniprot/SWISSPROT;Acc:Q9NWW5]
A_23_P118038	ENSG00000102898	NUTF2	Nuclear transport factor 2 (NTF-2) (Placental protein 15) (PP15). [Source:Uniprot/SWISSPROT;Acc:P61970]
A_23_P118946	ENSG00000118276	B4GALT6	Beta-1,4-galactosyltransferase 6 (EC 2.4.1.-) (Beta-1,4-GalTase 6) (Beta4Gal-T6) (b4Gal-T6) (UDP-galactose:beta-N-acetylglucosamine beta- 1,4-galactosyltransferase 6) (UDP-Gal:beta-GlcNAc beta-1,4- galactosyltransferase 6) [Includes: Lactosylceramide synt [Source:Uniprot/SWISSPROT;Acc:Q9UBX8]
A_23_P119130	ENSG00000105372	RPS19	40S ribosomal protein S19. [Source:Uniprot/SWISSPROT;Acc:P39019]
A_23_P119141	ENSG00000079999	KEAP1	Kelch-like ECH-associated protein 1 (Cytosolic inhibitor of Nrf2) (Kelch-like protein 19). [Source:Uniprot/SWISSPROT;Acc:Q14145]
A_23_P119338	ENSG00000169136	ATF5	Cyclic-AMP-dependent transcription factor ATF-5 (Activating transcription factor 5) (Transcription factor ATFx). [Source:Uniprot/SWISSPROT;Acc:Q9Y2D1]
A_23_P119622	ENSG00000130288	NDUFA13	NADH-ubiquinone oxidoreductase B16.6 subunit (EC 1.6.5.3) (EC 1.6.99.3) (Complex I-B16.6) (CI-B16.6) (Gene associated with retinoic-interferon-induced mortality 19 protein) (GRIM-19) (Cell death-regulatory protein GRIM-19). [Source:Uniprot/SWISSPROT;Acc:Q9P0J0]
A_23_P11995	ENSG00000117450	PRDX1	Peroxiredoxin 1 (EC 1.11.1.15) (Thioredoxin peroxidase 2) (Thioredoxin-dependent peroxide reductase 2) (Proliferation-associated protein PAG) (Natural killer cell enhancing factor A) (NKEF-A). [Source:Uniprot/SWISSPROT;Acc:Q06830]
A_23_P120131	ENSG00000118004	COLEC11	collectin sub-family member 11 isoform b [Source:RefSeq_peptide;Acc:NP_954705]
A_23_P1206	ENSG00000138326	RPS24	40S ribosomal protein S24. [Source:Uniprot/SWISSPROT;Acc:P62847]
A_23_P120950	ENSG00000196419	XRCC6	ATP-dependent DNA helicase II, 70 kDa subunit (Lupus Ku autoantigen protein p70) (Ku70) (70 kDa subunit of Ku antigen) (Thyroid-lupus autoantigen) (TLAA) (CTC box binding factor 75 kDa subunit) (CTCBF) (CTC75). [Source:Uniprot/SWISSPROT;Acc:P12956]
A_23_P121051	ENSG00000114054	PCCB	Propionyl-CoA carboxylase beta chain, mitochondrial precursor (EC 6.4.1.3) (PCCase beta subunit) (Propanoyl-CoA:carbon dioxide ligase beta subunit). [Source:Uniprot/SWISSPROT;Acc:P05166]
A_23_P121215	ENSG00000134072	CAMK1	Calcium/calmodulin-dependent protein kinase type 1 (EC 2.7.1.123) (CaM kinase I) (CaM-KI) (CaM kinase I alpha) (CaMKI-alpha). [Source:Uniprot/SWISSPROT;Acc:Q14012]
A_23_P121716	ENSG00000138772	ANXA3	Annexin A3 (Annexin III) (Lipocortin III) (Placental anticoagulant protein III) (PAP-III) (35-alpha calcimedin) (Inositol 1,2-cyclic phosphate 2-phosphohydrolase). [Source:Uniprot/SWISSPROT;Acc:P12429]
A_23_P121926	ENSG00000198865	SEPP1	Selenoprotein P precursor (SeP). [Source:Uniprot/SWISSPROT;Acc:P49908]
A_23_P12196	ENSG00000158246	FAM46B	family with sequence similarity 46, member B [Source: Uniprot/SWISSPROT Q96A09]
A_23_P122228	ENSG00000145494	NDUFS6	NADH-ubiquinone oxidoreductase 13 kDa-A subunit, mitochondrial precursor (EC 1.6.5.3) (EC 1.6.99.3) (Complex I-13KD-A) (CI-13KD-A). [Source:Uniprot/SWISSPROT;Acc:O75380]
A_23_P122350	ENSG00000164379	FOXQ1	Forkhead box protein Q1 (Hepatocyte nuclear factor 3 forkhead homolog 1) (HNF-3/forkhead-like protein 1) (HFH-1). [Source:Uniprot/SWISSPROT;Acc:Q9C009]
A_23_P122563	ENSG00000112489	HKE2	Prefoldin subunit 6 (Protein Ke2). [Source:Uniprot/SWISSPROT;Acc:O15212]
A_23_P122606	ENSG00000124772	CPNE5	Copine-5 (Copine V). [Source:Uniprot/SWISSPROT;Acc:Q9HCH3]
A_23_P123125	ENSG00000136280	CCM2	cerebral cavernous malformation 2 isoform 2 [Source:RefSeq_peptide;Acc:NP_113631]
A_23_P124065	ENSG00000141385	AFG3L2	AFG3-like protein 2 (EC 3.4.24.-) (Paraplegin-like protein). [Source:Uniprot/SWISSPROT;Acc:Q9Y4W6]
A_23_P124095	ENSG00000178372	CALML5	Calmodulin-like protein 5 (Calmodulin-like skin protein). [Source:Uniprot/SWISSPROT;Acc:Q9NZT1]
A_23_P124470	ENSG00000168439	STIP1	Stress-induced-phosphoprotein 1 (STI1) (Hsc70/Hsp90-organizing protein) (Hop) (Transformation-sensitive protein IEF SSP 3521). [Source:Uniprot/SWISSPROT;Acc:P31948]
A_23_P124619	ENSG00000189334	S100A14	S100 calcium-binding protein A14 (S114). [Source:Uniprot/SWISSPROT;Acc:Q9HCY8]
A_23_P125107	ENSG00000198638	HLA-B	HLA class I histocompatibility antigen, B-7 alpha chain precursor (MHC class I antigen B*7). [Source:Uniprot/SWISSPROT;Acc:P01889]
A_23_P125658	ENSG00000124487	DDX3X	DEAD-box protein 3, X-chromosomal (Helicase-like protein 2) (HLP2) (DEAD-box, X isoform). [Source:Uniprot/SWISSPROT;Acc:O00571]
A_23_P126057	ENSG00000116171	SCP2	Nonspecific lipid-transfer protein, mitochondrial precursor (NSL-TP) (Sterol carrier protein 2) (SCP-2) (Sterol carrier protein X) (SCP-X) (SCPX). [Source:Uniprot/SWISSPROT;Acc:P22307]
A_23_P126162	ENSG00000121905	HPCA	Neuron specific calcium-binding protein hippocalcin (Calcium-binding protein BDR-2). [Source:Uniprot/SWISSPROT;Acc:P84074]
A_23_P126291	ENSG00000182225	SNRPE	Small nuclear ribonucleoprotein E (snRNP-E) (Sm protein E) (Sm-E) (SmE). [Source:Uniprot/SWISSPROT;Acc:P62304]
A_23_P12675	ENSG00000197746	PSAP	Proactivator polypeptide precursor [Contains: Saposin A (Protein A); Saposin B-Val; Saposin B (Sphingolipid activator protein 1) (SAP-1) (Cerebroside sulfate activator) (CSAct) (Dispersin) (Sulfatide/GM1 activator); Saposin C (Co-beta-glucosidase) (A1 act [Source:Uniprot/SWISSPROT;Acc:P07602]
A_23_P127460	ENSG00000173101	SIPA1	Signal-induced proliferation-associated protein 1 (Sipa-1) (GTPase- activating protein Spa-1) (p130 SPA-1). [Source:Uniprot/SWISSPROT;Acc:Q96FS4]
A_23_P127789	ENSG00000124942	AHNAK	Neuroblast differentiation associated protein AHNAK (Desmoyokin) (Fragments). [Source:Uniprot/SWISSPROT;Acc:Q09666]
A_23_P127793	ENSG00000149499	EML3	echinoderm microtubule associated protein like 3 [Source:RefSeq_peptide;Acc:NP_694997]
A_23_P127824	ENSG00000130595	TNNT3	Mitochondrial 39S ribosomal protein L23 (L23mt) (MRP-L23) (L23 mitochondrial-related protein) (Ribosomal protein L23-like). [Source:Uniprot/SWISSPROT;Acc:Q16540]
A_23_P127839	ENSG00000149050	ZNF214	Zinc finger protein 214 (BWSCR2 associated zinc-finger protein 1) (BAZ 1). [Source:Uniprot/SWISSPROT;Acc:Q9UL59]
A_23_P128036	ENSG00000166986	MARS	Methionyl-tRNA synthetase (EC 6.1.1.10) (Methionine--tRNA ligase) (MetRS). [Source:Uniprot/SWISSPROT;Acc:P56192]
A_23_P128060	ENSG00000198393	ZNF26	Zinc finger protein 26 (Zinc finger protein KOX20) (Fragment). [Source:Uniprot/SWISSPROT;Acc:P17031]
A_23_P128155	ENSG00000167553	TUBA1C	Tubulin alpha-6 chain (Alpha-tubulin 6). [Source:Uniprot/SWISSPROT;Acc:Q9BQE3]
A_23_P128587	ENSG00000150459	SAP18	Histone deacetylase complex subunit SAP18 (Sin3-associated polypeptide, 18 kDa) (Sin3 associated polypeptide p18) (2HOR0202). [Source:Uniprot/SWISSPROT;Acc:O00422]
A_23_P129216	ENSG00000103876	FAH	Fumarylacetoacetase (EC 3.7.1.2) (Fumarylacetoacetate hydrolase) (Beta-diketonase) (FAA). [Source:Uniprot/SWISSPROT;Acc:P16930]
A_23_P12989	ENSG00000126432	PRDX5	Peroxiredoxin 5, mitochondrial precursor (EC 1.11.1.15) (Prx-V) (Peroxisomal antioxidant enzyme) (PLP) (Thioredoxin reductase) (Thioredoxin peroxidase PMP20) (Antioxidant enzyme B166) (AOEB166) (TPx type VI) (Liver tissue 2D-page spot 71B) (Alu corepresso [Source:Uniprot/SWISSPROT;Acc:P30044]
A_23_P129935	ENSG00000062716	TMEM49	transmembrane protein 49 [Source:RefSeq_peptide;Acc:NP_112200]
A_23_P130527	ENSG00000105401	CDC37	Hsp90 co-chaperone Cdc37 (Hsp90 chaperone protein kinase-targeting subunit) (p50Cdc37). [Source:Uniprot/SWISSPROT;Acc:Q16543]
A_23_P130586	ENSG00000141977	CIB3	Calcium and integrin-binding protein 3 (Kinase interacting protein 3) (KIP 3). [Source:Uniprot/SWISSPROT;Acc:Q96Q77]
A_23_P130876	ENSG00000187187	ZNF546	zinc finger protein 546 [Source:RefSeq_peptide;Acc:NP_848639]
A_23_P131202	ENSG00000144485	HES6	Transcription cofactor HES-6 (Hairy and enhancer of split 6) (C- HAIRY1). [Source:Uniprot/SWISSPROT;Acc:Q96HZ4]
A_23_P131417	ENSG00000115677	HDLBP	Vigilin (High density lipoprotein-binding protein) (HDL-binding protein). [Source:Uniprot/SWISSPROT;Acc:Q00341]
A_23_P13157	ENSG00000149575	SCN2B	Sodium channel beta-2 subunit precursor. [Source:Uniprot/SWISSPROT;Acc:O60939]
A_23_P131764	ENSG00000101150	TPD52L2	Tumor protein D54 (hD54) (Tumor protein D52-like 2). [Source:Uniprot/SWISSPROT;Acc:O43399]
A_23_P131866	ENSG00000087586	STK6	Serine/threonine-protein kinase 6 (EC 2.7.1.37) (Serine/threonine kinase 15) (Aurora/IPL1-related kinase 1) (Aurora-related kinase 1) (hARK1) (Aurora-A) (Breast-tumor-amplified kinase). [Source:Uniprot/SWISSPROT;Acc:O14965]
A_23_P132159	ENSG00000184979	USP18	Ubl carboxyl-terminal hydrolase 18 (EC 3.1.2.-) (Ubl thiolesterase 18) (ISG15-specific processing protease) (43 kDa ISG15-specific protease) (hUBP43). [Source:Uniprot/SWISSPROT;Acc:Q9UMW8]
A_23_P133263	ENSG00000112972	HMGCS1	Hydroxymethylglutaryl-CoA synthase, cytoplasmic (EC 2.3.3.10) (HMG-CoA synthase) (3-hydroxy-3-methylglutaryl coenzyme A synthase). [Source:Uniprot/SWISSPROT;Acc:Q01581]
A_23_P134426	ENSG00000136235	GPNMB	Transmembrane glycoprotein NMB precursor (Transmembrane glycoprotein HGFIN). [Source:Uniprot/SWISSPROT;Acc:Q14956]
A_23_P135194	ENSG00000066697	TMEFF1	transmembrane protein with EGF-like and two follistatin-like domains 1 [Source:RefSeq_peptide;Acc:NP_003683]
A_23_P135364	ENSG00000168393	DTYMK	Thymidylate kinase (EC 2.7.4.9) (dTMP kinase). [Source:Uniprot/SWISSPROT;Acc:P23919]
A_23_P135454	ENSG00000141385	AFG3L2	AFG3-like protein 2 (EC 3.4.24.-) (Paraplegin-like protein). [Source:Uniprot/SWISSPROT;Acc:Q9Y4W6]
A_23_P135769	ENSG00000075624	ACTB	Actin, cytoplasmic 1 (Beta-actin). [Source:Uniprot/SWISSPROT;Acc:P60709]
A_23_P136012	ENSG00000164117	FBXO8	F-box only protein 8 (F-box/SEC7 protein FBS). [Source:Uniprot/SWISSPROT;Acc:Q9NRD0]
A_23_P137016	ENSG00000130066	SAT	Diamine acetyltransferase 1 (EC 2.3.1.57) (Spermidine/spermine N(1)- acetyltransferase 1) (SSAT) (SSAT-1) (Putrescine acetyltransferase) (Polyamine N-acetyltransferase 1). [Source:Uniprot/SWISSPROT;Acc:P21673]
A_23_P137128	ENSG00000126752	SSX1	SSX1 protein (Synovial sarcoma, X breakpoint 1). [Source:Uniprot/SWISSPROT;Acc:Q16384]
A_23_P137391	ENSG00000074800	ENO1	Alpha enolase (EC 4.2.1.11) (2-phospho-D-glycerate hydro-lyase) (Non- neural enolase) (NNE) (Enolase 1) (Phosphopyruvate hydratase) (C-myc promoter-binding protein) (MBP-1) (MPB-1) (Plasminogen-binding protein). [Source:Uniprot/SWISSPROT;Acc:P06733]
A_23_P137765	ENSG00000158006	PAFAH2	Platelet-activating factor acetylhydrolase 2, cytoplasmic (EC 3.1.1.47) (Serine dependent phospholipase A2) (HSD-PLA2). [Source:Uniprot/SWISSPROT;Acc:Q99487]
A_23_P137856	ENSG00000185499	MUC1	MUC1 mucin isoform 1 precursor [Source:RefSeq_peptide;Acc:NP_002447]
A_23_P13840	ENSG00000089818	NECAP1	Adaptin ear-binding coat-associated protein 1 (NECAP-1). [Source:Uniprot/SWISSPROT;Acc:Q8NC96]
A_23_P138545	ENSG00000176986	SEC24C	Protein transport protein Sec24C (SEC24-related protein C). [Source:Uniprot/SWISSPROT;Acc:P53992]
A_23_P13897	ENSG00000111640	GAPDH	Glyceraldehyde-3-phosphate dehydrogenase, liver (EC 1.2.1.12) (GAPDH). [Source:Uniprot/SWISSPROT;Acc:P04406]
A_23_P139312	ENSG00000178700	DHFRL1	Dihydrofolate reductase-like protein 1 [Source: Uniprot/SWISSPROT Q86XF0]
A_23_P139619	ENSG00000170442	KRTHB6	Keratin, type II cuticular Hb6 (Hair keratin, type II Hb6) (ghHb6). [Source:Uniprot/SWISSPROT;Acc:O43790]
A_23_P139687	ENSG00000139055	ERP27	Endoplasmic reticulum resident protein ERp27 precursor [Source:Uniprot/SWISSPROT;Acc:Q96DN0]
A_23_P140256	ENSG00000198805	NP	Purine nucleoside phosphorylase (EC 2.4.2.1) (Inosine phosphorylase) (PNP). [Source:Uniprot/SWISSPROT;Acc:P00491]
A_23_P140960	ENSG00000004779	NDUFAB1	Acyl carrier protein, mitochondrial precursor (ACP) (NADH-ubiquinone oxidoreductase 9.6 kDa subunit) (CI-SDAP). [Source:Uniprot/SWISSPROT;Acc:O14561]
A_23_P141028	ENSG00000131143	COX4I1	Cytochrome c oxidase subunit IV isoform 1, mitochondrial precursor (EC 1.9.3.1) (COX IV-1) (Cytochrome c oxidase polypeptide IV). [Source:Uniprot/SWISSPROT;Acc:P13073]
A_23_P141853	ENSG00000130725	UBE2M	Ubiquitin-conjugating enzyme E2 M (EC 6.3.2.19) (Ubiquitin-protein ligase M) (Ubiquitin carrier protein M) (Nedd8-conjugating enzyme Ubc12). [Source:Uniprot/SWISSPROT;Acc:P61081]
A_23_P142039	ENSG00000132005	RFX1	MHC class II regulatory factor RFX1 (RFX) (Enhancer factor C) (EF-C). [Source:Uniprot/SWISSPROT;Acc:P22670]
A_23_P142146	ENSG00000063177	RPL18	60S ribosomal protein L18. [Source:Uniprot/SWISSPROT;Acc:Q07020]
A_23_P142726	ENSG00000197756	RPL37A	60S ribosomal protein L37a. [Source:Uniprot/SWISSPROT;Acc:P61513]
A_23_P142815	ENSG00000116039	ATP6V1B1	Vacuolar ATP synthase subunit B, kidney isoform (EC 3.6.3.14) (V- ATPase B1 subunit) (Vacuolar proton pump B isoform 1) (Endomembrane proton pump 58 kDa subunit). [Source:Uniprot/SWISSPROT;Acc:P15313]
A_23_P143417	ENSG00000125995	C20orf52	Uncharacterized protein C20orf52 [Source: Uniprot/SWISSPROT P60602]
A_23_P14358	ENSG00000142208	AKT1	RAC-alpha serine/threonine-protein kinase (EC 2.7.1.37) (RAC-PK-alpha) (Protein kinase B) (PKB) (C-AKT). [Source:Uniprot/SWISSPROT;Acc:P31749]
A_23_P144188	ENSG00000169359	SLC33A1	acetyl-coenzyme A transporter [Source:RefSeq_peptide;Acc:NP_004724]
A_23_P144224	ENSG00000008952	TLOC1	translocation protein 1 [Source:RefSeq_peptide;Acc:NP_003253]
A_23_P144236	ENSG00000175166	PSMD2	26S proteasome non-ATPase regulatory subunit 2 (26S proteasome regulatory subunit RPN1) (26S proteasome regulatory subunit S2) (26S proteasome subunit p97) (Tumor necrosis factor type 1 receptor associated protein 2) (55.11 protein). [Source:Uniprot/SWISSPROT;Acc:Q13200]
A_23_P144497	ENSG00000145425	RPS3A	40S ribosomal protein S3a. [Source:Uniprot/SWISSPROT;Acc:P61247]
A_23_P144861	ENSG00000070808	CAMK2A	Calcium/calmodulin-dependent protein kinase type II alpha chain (EC 2.7.1.123) (CaM-kinase II alpha chain) (CaM kinase II alpha subunit) (CaMK-II alpha subunit). [Source:Uniprot/SWISSPROT;Acc:Q9UQM7]
A_23_P145074	ENSG00000146278	PNRC1	Proline-rich nuclear receptor coactivator 1 (Proline-rich protein 2) (B4-2 protein). [Source:Uniprot/SWISSPROT;Acc:Q12796]
A_23_P145085	ENSG00000096384	HSP90AB1	Heat shock protein HSP 90-beta (HSP 84) (HSP 90). [Source:Uniprot/SWISSPROT;Acc:P08238]
A_23_P145264	ENSG00000137403	HLA-F	HLA class I histocompatibility antigen, alpha chain F precursor (HLA F antigen) (Leukocyte antigen F) (CDA12). [Source:Uniprot/SWISSPROT;Acc:P30511]
A_23_P14537	ENSG00000170348	TMED10	Transmembrane protein Tmp21 precursor (21 kDa transmembrane trafficking protein) (p24delta) (S31III125) (S31I125) (Tmp-21-I). [Source:Uniprot/SWISSPROT;Acc:P49755]
A_23_P145376	ENSG00000156711	MAPK13	Mitogen-activated protein kinase 13 (EC 2.7.1.37) (Stress-activated protein kinase 4) (Mitogen-activated protein kinase p38 delta) (MAP kinase p38 delta). [Source:Uniprot/SWISSPROT;Acc:O15264]
A_23_P146305	ENSG00000177335	C8orf31	Uncharacterized protein C8orf31 [Source: Uniprot/SPTREMBL Q8N9H6]
A_23_P146644	ENSG00000182718	ANXA2	Annexin A2 (Annexin II) (Lipocortin II) (Calpactin I heavy chain) (Chromobindin-8) (p36) (Protein I) (Placental anticoagulant protein IV) (PAP-IV). [Source:Uniprot/SWISSPROT;Acc:P07355]
A_23_P147043	ENSG00000185811	ZNFN1A1	DNA-binding protein Ikaros (Lymphoid transcription factor LyF-1). [Source:Uniprot/SWISSPROT;Acc:Q13422]
A_23_P14716	ENSG00000159322	ADPGK	ADP-dependent glucokinase (EC 2.7.1.147) (ADPGK) (ADP-GK) (RbBP-35). [Source:Uniprot/SWISSPROT;Acc:Q9BRR6]
A_23_P147178	ENSG00000173267	SNCG	Gamma-synuclein (Persyn) (Breast cancer-specific gene 1 protein) (Synoretin) (SR). [Source:Uniprot/SWISSPROT;Acc:O76070]
A_23_P147887	ENSG00000177600	RPLP2	60S acidic ribosomal protein P2. [Source:Uniprot/SWISSPROT;Acc:P05387]
A_23_P148095	ENSG00000176101	SSNA1	Sjogren's syndrome nuclear autoantigen 1 (Nuclear autoantigen of 14 kDa). [Source:Uniprot/SWISSPROT;Acc:O43805]
A_23_P148546	ENSG00000102030	ARD1A	N-terminal acetyltransferase complex ARD1 subunit homolog (EC 2.3.1.88) (EC 2.3.1.-). [Source:Uniprot/SWISSPROT;Acc:P41227]
A_23_P148609	ENSG00000170965	PLAC1	placenta-specific 1 [Source:RefSeq_peptide;Acc:NP_068568]
A_23_P149075	ENSG00000116871	MAP7D1	arginine/proline rich coiled-coil 1 [Source:RefSeq_peptide;Acc:MAP7D1]
A_23_P14915	ENSG00000070770	CSNK2A2	Casein kinase II, alpha' chain (CK II) (EC 2.7.1.37). [Source:Uniprot/SWISSPROT;Acc:P19784]
A_23_P149470	ENSG00000158864	NDUFS2	NADH-ubiquinone oxidoreductase 49 kDa subunit, mitochondrial precursor (EC 1.6.5.3) (EC 1.6.99.3) (Complex I-49KD) (CI-49KD). [Source:Uniprot/SWISSPROT;Acc:O75306]
A_23_P14971	ENSG00000103044	HAS3	Hyaluronan synthase 3 (EC 2.4.1.212) (Hyaluronate synthase 3) (Hyaluronic acid synthase 3) (HA synthase 3). [Source:Uniprot/SWISSPROT;Acc:O00219]
A_23_P149724	ENSG00000069275	NUCKS1	Nuclear ubiquitous casein and cyclin-dependent kinases substrate (P1). [Source:Uniprot/SWISSPROT;Acc:Q9H1E3]
A_23_P150249	ENSG00000175602	CCDC85B	Delta-interacting protein A (Hepatitis delta antigen-interacting protein A). [Source:Uniprot/SWISSPROT;Acc:Q15834]
A_23_P151075	ENSG00000111348	ARHGDIB	Rho GDP-dissociation inhibitor 2 (Rho GDI 2) (Rho-GDI beta) (Ly-GDI). [Source:Uniprot/SWISSPROT;Acc:P52566]
A_23_P151120	ENSG00000111644	ACRBP	proacrosin binding protein sp32 precursor [Source:RefSeq_peptide;Acc:NP_115878]
A_23_P151321	ENSG00000089009	RPL6	60S ribosomal protein L6 (TAX-responsive enhancer element binding protein 107) (TAXREB107) (Neoplasm-related protein C140). [Source:Uniprot/SWISSPROT;Acc:Q02878]
A_23_P151497	ENSG00000166166	C14orf172	tRNA (adenine-N(1)-)-methyltransferase catalytic subunit TRM61 [Source:RefSeq_peptide;Acc:Q96FX7]
A_23_P151544	ENSG00000089737	DDX24	ATP-dependent RNA helicase DDX24 (DEAD-box protein 24). [Source:Uniprot/SWISSPROT;Acc:Q9GZR7]
A_23_P15163	ENSG00000132604	TERF2	Telomeric repeat binding factor 2 (TTAGGG repeat binding factor 2) (Telomeric DNA binding protein). [Source:Uniprot/SWISSPROT;Acc:Q15554]
A_23_P1523	ENSG00000173156	RHOD	Rho-related GTP-binding protein RhoD (Rho-related protein HP1) (RhoHP1). [Source:Uniprot/SWISSPROT;Acc:O00212]
A_23_P152516	ENSG00000132475	H3F3B	Histone H3.3. [Source:Uniprot/SWISSPROT;Acc:P84243]
A_23_P152791	ENSG00000108932	SLC16A6	Monocarboxylate transporter 7 (MCT 7) (MCT 6). [Source:Uniprot/SWISSPROT;Acc:O15403]
A_23_P152804	ENSG00000011052	NME1	Nucleoside diphosphate kinase A (EC 2.7.4.6) (NDK A) (NDP kinase A) (Tumor metastatic process-associated protein) (Metastasis inhibition factor nm23) (nm23-H1) (Granzyme A-activated DNase) (GAAD). [Source:Uniprot/SWISSPROT;Acc:P15531]
A_23_P153236	ENSG00000130724	CHMP2A	Charged multivesicular body protein 2a (Chromatin modifying protein 2a) (CHMP2a) (Vacuolar protein sorting 2-1) (Vps2-1) (hVps2-1) (Putative breast adenocarcinoma marker BC-2). [Source:Uniprot/SWISSPROT;Acc:O43633]
A_23_P153540	ENSG00000105523	FAM83E	family with sequence similarity 83, member E (FAM83E) [Source:RefSeq_peptide;Acc:NP_060178]
A_23_P153827	ENSG00000130382	MLLT1	ENL protein. [Source:Uniprot/SWISSPROT;Acc:Q03111]
A_23_P154068	ENSG00000127824	TUBA1	Tubulin alpha-1 chain (Alpha-tubulin 1) (Testis-specific alpha- tubulin) (Tubulin H2-alpha). [Source:Uniprot/SWISSPROT;Acc:P68366]
A_23_P154745	ENSG00000101439	CST3	Cystatin C precursor (Neuroendocrine basic polypeptide) (Gamma-trace) (Post-gamma-globulin). [Source:Uniprot/SWISSPROT;Acc:P01034]
A_23_P154766	ENSG00000149599	DUSP15	Dual specificity protein phosphatase 15 (EC 3.1.3.48) (EC 3.1.3.16). [Source:Uniprot/SWISSPROT;Acc:Q9H1R2]
A_23_P154832	ENSG00000154723	ATP5J	ATP synthase coupling factor 6, mitochondrial precursor (EC 3.6.3.14) (ATPase subunit F6). [Source:Uniprot/SWISSPROT;Acc:P18859]
A_23_P154938	ENSG00000100084	HIRA	HIRA protein (TUP1-like enhancer of split protein 1). [Source:Uniprot/SWISSPROT;Acc:P54198]
A_23_P155079	ENSG00000100156	SLC16A8	Monocarboxylate transporter 3 (MCT 3). [Source:Uniprot/SWISSPROT;Acc:O95907]
A_23_P15511	ENSG00000108654	DDX5	Probable RNA-dependent helicase p68 (DEAD-box protein p68) (DEAD-box protein 5). [Source:Uniprot/SWISSPROT;Acc:P17844]
A_23_P155455	ENSG00000163827	LRRC2	Leucine-rich repeat-containing protein 2. [Source:Uniprot/SWISSPROT;Acc:Q9BYS8]
A_23_P155848	ENSG00000155011	DKK2	Dickkopf-related protein 2 precursor (Dkk-2) (Dickkopf-2) (hDkk-2). [Source:Uniprot/SWISSPROT;Acc:Q9UBU2]
A_23_P156645	ENSG00000187888	HLA-G	HLA class I histocompatibility antigen, alpha chain G precursor (HLA G antigen). [Source:Uniprot/SWISSPROT;Acc:P17693]
A_23_P15700	ENSG00000132517	GPR172B	G protein-coupled receptor 172B [Source:RefSeq_peptide;Acc:NP_060456]
A_23_P15705	ENSG00000142507	PSMB6	Proteasome subunit beta type 6 precursor (EC 3.4.25.1) (Proteasome delta chain) (Macropain delta chain) (Multicatalytic endopeptidase complex delta chain) (Proteasome subunit Y). [Source:Uniprot/SWISSPROT;Acc:P28072]
A_23_P157405	ENSG00000106153	CHCHD2	Coiled-coil-helix-coiled-coil-helix domain containing protein 2 (HCV NS2 trans-regulated protein) (NS2TP). [Source:Uniprot/SWISSPROT;Acc:Q9Y6H1]
A_23_P157669	ENSG00000147684	NDUFB9	NADH-ubiquinone oxidoreductase B22 subunit (EC 1.6.5.3) (EC 1.6.99.3) (Complex I-B22) (CI-B22). [Source:Uniprot/SWISSPROT;Acc:Q9Y6M9]
A_23_P157766	ENSG00000106686	C9orf68	CI068_HUMAN Isoform 2 of Q8N4H0 - Homo sapiens
A_23_P157895	ENSG00000064218	DMRT3	doublesex and mab-3 related transcription factor 3 [Source:RefSeq_peptide;Acc:NP_067063]
A_23_P158579	ENSG00000118267	ZNF271	Epstein-Barr virus-induced zinc finger protein (ZNF-EB) (CT-ZFP48) (Zinc finger protein dp) (ZNF-dp). [Source:Uniprot/SWISSPROT;Acc:Q9UN33]
A_23_P159328	ENSG00000167772	ANGPTL4	Angiopoietin-related protein 4 precursor (Angiopoietin-like 4) (Hepatic fibrinogen/angiopoietin-related protein) (HFARP). [Source:Uniprot/SWISSPROT;Acc:Q9BY76]
A_23_P159390	ENSG00000163781	TOPBP1	DNA topoisomerase II binding protein 1 (DNA topoisomerase IIbeta- binding protein 1) (TopBP1). [Source:Uniprot/SWISSPROT;Acc:Q92547]
A_23_P159650	ENSG00000131174	COX7B	Cytochrome c oxidase polypeptide VIIb, mitochondrial precursor (EC 1.9.3.1). [Source:Uniprot/SWISSPROT;Acc:P24311]
A_23_P159937	ENSG00000130821	SLC6A8	Sodium- and chloride-dependent creatine transporter 1 (CT1) (Creatine transporter 1) (Solute carrier family 6 member 8). [Source:Uniprot/SWISSPROT;Acc:P48029]
A_23_P161528	ENSG00000172932	ANKRD13D	ankyrin repeat domain 13 family, member D [Source:RefSeq_peptide;Acc:NP_997237]
A_23_P161552	ENSG00000149182	ZNF289	zinc finger protein 289, ID1 regulated [Source:RefSeq_peptide;Acc:NP_115765]
A_23_P161940	ENSG00000110484	SCGB2A2	Mammaglobin A precursor (Mammaglobin-1) (Secretoglobin family 2A member 2). [Source:Uniprot/SWISSPROT;Acc:Q13296]
A_23_P162317	ENSG00000169884	WNT10B	Wnt-10b protein precursor (Wnt-12). [Source:Uniprot/SWISSPROT;Acc:O00744]
A_23_P162866	ENSG00000080824	HSPCA	Heat shock protein HSP 90-alpha (HSP 86). [Source:Uniprot/SWISSPROT;Acc:P07900]
A_23_P163506	ENSG00000051523	CYBA	Cytochrome b-245 light chain (p22 phagocyte B-cytochrome) (Neutrophil cytochrome B, 22 kDa polypeptide) (p22-phox) (p22phox) (Cytochrome b(558) alpha chain) (Cytochrome b558 alpha-subunit) (Superoxide- generating NADPH oxidase light chain subunit). [Source:Uniprot/SWISSPROT;Acc:P13498]
A_23_P164028	ENSG00000087191	PSMC5	26S protease regulatory subunit 8 (Proteasome subunit p45) (p45/SUG) (Proteasome 26S subunit ATPase 5) (Thyroid hormone receptor interacting protein 1) (TRIP1). [Source:Uniprot/SWISSPROT;Acc:P62195]
A_23_P164235	ENSG00000159199	ATP5G1	ATP synthase lipid-binding protein, mitochondrial precursor (EC 3.6.3.14) (ATP synthase proteolipid P1) (ATPase protein 9) (ATPase subunit C). [Source:Uniprot/SWISSPROT;Acc:P05496]
A_23_P164773	ENSG00000104921	FCER2	Low affinity immunoglobulin epsilon Fc receptor (Lymphocyte IgE receptor) (Fc-epsilon-RII) (CD23 antigen) (BLAST-2) (Immunoglobulin E- binding factor) [Contains: Low affinity immunoglobulin epsilon Fc receptor membrane bound form; Low affinity immunoglobu [Source:Uniprot/SWISSPROT;Acc:P06734]
A_23_P165028	ENSG00000167657	DAPK3	Death-associated protein kinase 3 (EC 2.7.1.37) (DAP kinase 3) (DAP- like kinase) (Dlk) (ZIP-kinase). [Source:Uniprot/SWISSPROT;Acc:O43293]
A_23_P165072	ENSG00000167378	IRGQ1	immunity-related GTPase family, Q1 [Source:RefSeq_peptide;Acc:NP_001007562]
A_23_P165280	ENSG00000099817	POLR2E	DNA-directed RNA polymerase II 23 kDa polypeptide (EC 2.7.7.6) (RPB25) (RPB5) (RPABC1) (XAP4). [Source:Uniprot/SWISSPROT;Acc:P19388]
A_23_P165582	ENSG00000115896	PLCL1	phospholipase C-like 1 [Source:RefSeq_peptide;Acc:NP_006217]
A_23_P16573	ENSG00000105671	DDX49	Probable ATP-dependent RNA helicase DDX49 (EC 3.6.1.-) (DEAD-box protein 49). [Source:Uniprot/SWISSPROT;Acc:Q9Y6V7]
A_23_P166137	ENSG00000101441	CST4	Cystatin S precursor (Salivary acidic protein 1) (Cystatin SA-III). [Source:Uniprot/SWISSPROT;Acc:P01036]
A_23_P166438	ENSG00000128313	APOL5	Apolipoprotein-L5 (Apolipoprotein L-V) (ApoL-V). [Source:Uniprot/SWISSPROT;Acc:Q9BWW9]
A_23_P166453	ENSG00000128283	CDC42EP1	Cdc42 effector protein 1 (Binder of Rho GTPases 5) (Serum protein MSE55). [Source:Uniprot/SWISSPROT;Acc:Q00587]
A_23_P166502	ENSG00000198911	SREBF2	Sterol regulatory element binding protein 2 (SREBP-2) (Sterol regulatory element-binding transcription factor 2). [Source:Uniprot/SWISSPROT;Acc:Q12772]
A_23_P166823	ENSG00000114854	TNNC1	Troponin C, slow skeletal and cardiac muscles (TN-C). [Source:Uniprot/SWISSPROT;Acc:P63316]
A_23_P16733	ENSG00000144118	RALB	Ras-related protein Ral-B. [Source:Uniprot/SWISSPROT;Acc:P11234]
A_23_P167384	ENSG00000113595	TRIM23	GTP-binding protein ARD-1 (ADP-ribosylation factor domain protein 1) (Tripartite motif protein 23) (RING finger protein 46). [Source:Uniprot/SWISSPROT;Acc:P36406]
A_23_P167983	ENSG00000180573	HIST1H2AC	Histone H2A.l (H2A/l). [Source:Uniprot/SWISSPROT;Acc:Q93077]
A_23_P168037	ENSG00000187888	HLA-J	HLA class I histocompatibility antigen, alpha chain G precursor (HLA G antigen). [Source:Uniprot/SWISSPROT;Acc:P17693]
A_23_P168610	ENSG00000106537	TSPAN13	Tetraspanin-13 (Tspan-13) (Transmembrane 4 superfamily member 13) (Tetraspan NET-6). [Source:Uniprot/SWISSPROT;Acc:O95857]
A_23_P168616	ENSG00000189056	RELN	Reelin precursor (EC 3.4.21.-). [Source:Uniprot/SWISSPROT;Acc:P78509]
A_23_P168683	ENSG00000136271	DDX56	Probable ATP-dependent 61 kDa nucleolar RNA helicase (EC 3.6.1.-) (DEAD-box protein 56) (DEAD-box protein 21). [Source:Uniprot/SWISSPROT;Acc:Q9NY93]
A_23_P168747	ENSG00000146918	NCAPG2	leucine zipper protein 5 [Source:RefSeq_peptide;Acc:NP_060230]
A_23_P168993	ENSG00000188778	ADRB3	Beta-3 adrenergic receptor (Beta-3 adrenoceptor) (Beta-3 adrenoreceptor). [Source:Uniprot/SWISSPROT;Acc:P13945]
A_23_P169446	ENSG00000148344	PTGES	Prostaglandin E synthase (EC 5.3.99.3) (Microsomal glutathione S- transferase 1-like 1) (MGST1-L1) (p53-induced apoptosis protein 12). [Source:Uniprot/SWISSPROT;Acc:O14684]
A_23_P169599	ENSG00000169223	LMAN2	Vesicular integral-membrane protein VIP36 precursor (GP36b glycoprotein) (Lectin, mannose-binding 2). [Source:Uniprot/SWISSPROT;Acc:Q12907]
A_23_P169612	ENSG00000121031	PRKDC	DNA-dependent protein kinase catalytic subunit (EC 2.7.1.37) (DNA- PKcs) (DNPK1) (p460). [Source:Uniprot/SWISSPROT;Acc:P78527]
A_23_P169966	ENSG00000171595	DNAI2	Dynein intermediate chain 2, axonemal (Axonemal dynein intermediate chain 2). [Source:Uniprot/SWISSPROT;Acc:Q9GZS0]
A_23_P170352	ENSG00000183093	MRPL12	39S ribosomal protein L12, mitochondrial precursor (L12mt) (MRP-L12) (5c5-2). [Source:Uniprot/SWISSPROT;Acc:P52815]
A_23_P170873	ENSG00000178605	GTPBP6	pseudoautosomal GTP-binding protein-like protein [Source:RefSeq_peptide;Acc:NP_036359]
A_23_P17708	ENSG00000177663	IL17R	Interleukin-17 receptor precursor (IL-17 receptor). [Source:Uniprot/SWISSPROT;Acc:Q96F46]
A_23_P18149	ENSG00000144713	RPL32	60S ribosomal protein L32. [Source:Uniprot/SWISSPROT;Acc:P62910]
A_23_P18196	ENSG00000163918	RFC4	Activator 1 37 kDa subunit (Replication factor C 37 kDa subunit) (A1 37 kDa subunit) (RF-C 37 kDa subunit) (RFC37). [Source:Uniprot/SWISSPROT;Acc:P35249]
A_23_P19084	ENSG00000197451	HNRPAB	Heterogeneous nuclear ribonucleoprotein A/B (hnRNP A/B) (APOBEC-1 binding protein 1) (ABBP-1). [Source:Uniprot/SWISSPROT;Acc:Q99729]
A_23_P19302	ENSG00000026297	RNASET2	Ribonuclease T2 precursor (EC 3.1.27.-) (Ribonuclease 6). [Source:Uniprot/SWISSPROT;Acc:O00584]
A_23_P19333	ENSG00000124731	TREM1	Triggering receptor expressed on myeloid cells 1 precursor (Triggering receptor expressed on monocytes 1) (TREM-1). [Source:Uniprot/SWISSPROT;Acc:Q9NP99]
A_23_P19352	ENSG00000137161	TNRC5	trinucleotide repeat containing 5 isoform 1 [Source:RefSeq_peptide;Acc:NP_006577]
A_23_P19917	ENSG00000122566	HNRPA2B1	Heterogeneous nuclear ribonucleoproteins A2/B1 (hnRNP A2 / hnRNP B1). [Source:Uniprot/SWISSPROT;Acc:P22626]
A_23_P200288	ENSG00000143546	S100A8	Calgranulin A (Migration inhibitory factor-related protein 8) (MRP-8) (Cystic fibrosis antigen) (CFAG) (P8) (Leukocyte L1 complex light chain) (S100 calcium-binding protein A8) (Calprotectin L1L subunit) (Urinary stone protein band A). [Source:Uniprot/SWISSPROT;Acc:P05109]
A_23_P200414	ENSG00000184007	PTP4A2	Protein tyrosine phosphatase type IVA protein 2 (EC 3.1.3.48) (Protein-tyrosine phosphatase 4a2) (Protein-tyrosine phosphatase of regenerating liver-2) (PRL-2) (PTP(CAAXII)) (HU-PP-1) (OV-1). [Source:Uniprot/SWISSPROT;Acc:Q12974]
A_23_P200461	ENSG00000143772	ITPKB	Inositol-trisphosphate 3-kinase B (EC 2.7.1.127) (Inositol 1,4,5- trisphosphate 3-kinase B) (IP3K B) (IP3 3-kinase B) (IP3K-B). [Source:Uniprot/SWISSPROT;Acc:P27987]
A_23_P200585	ENSG00000117298	ECE1	Endothelin-converting enzyme 1 (EC 3.4.24.71) (ECE-1). [Source:Uniprot/SWISSPROT;Acc:P42892]
A_23_P201097	ENSG00000143774	GUK1	Guanylate kinase (EC 2.7.4.8) (GMP kinase). [Source:Uniprot/SWISSPROT;Acc:Q16774]
A_23_P201711	ENSG00000197956	S100A6	Calcyclin (Prolactin receptor associated protein) (PRA) (Growth factor-inducible protein 2A9) (S100 calcium-binding protein A6) (MLN 4). [Source:Uniprot/SWISSPROT;Acc:P06703]
A_23_P202004	ENSG00000099256	PRTFDC1	phosphoribosyl transferase domain containing 1 [Source:RefSeq_peptide;Acc:NP_064585]
A_23_P202053	ENSG00000151655	ITIH2	Inter-alpha-trypsin inhibitor heavy chain H2 precursor (ITI heavy chain H2) (Inter-alpha-inhibitor heavy chain 2) (Inter-alpha-trypsin inhibitor complex component II) (Serum-derived hyaluronan-associated protein) (SHAP). [Source:Uniprot/SWISSPROT;Acc:P19823]
A_23_P203864	ENSG00000092841	MYL6	Myosin light polypeptide 6 (Myosin light chain alkali 3) (Myosin light chain 3) (MLC-3) (LC17). [Source:Uniprot/SWISSPROT;Acc:P60660]
A_23_P204496	ENSG00000122966	CIT	Citron Rho-interacting kinase (EC 2.7.1.37) (CRIK) (Rho-interacting, serine/threonine-protein kinase 21). [Source:Uniprot/SWISSPROT;Acc:O14578]
A_23_P204581	ENSG00000198431	TXNRD1	Thioredoxin reductase 1, cytoplasmic precursor (EC 1.8.1.9) (TR) (TR1). [Source:Uniprot/SWISSPROT;Acc:Q16881]
A_23_P205265	ENSG00000100664	EIF5	Eukaryotic translation initiation factor 5 (eIF-5). [Source:Uniprot/SWISSPROT;Acc:P55010]
A_23_P205310	ENSG00000100650	SFRS5	Splicing factor, arginine/serine-rich 5 (Pre-mRNA splicing factor SRP40) (Delayed-early protein HRS). [Source:Uniprot/SWISSPROT;Acc:Q13243]
A_23_P205419	ENSG00000100916	BRMS1L	breast cancer metastasis-suppressor 1-like [Source:RefSeq_peptide;Acc:NP_115728]
A_23_P205697	ENSG00000119689	DLST	Dihydrolipoyllysine-residue succinyltransferase component of 2- oxoglutarate dehydrogenase complex, mitochondrial precursor (EC 2.3.1.61) (Dihydrolipoamide succinyltransferase component of 2- oxoglutarate dehydrogenase complex) (E2) (E2K). [Source:Uniprot/SWISSPROT;Acc:P36957]
A_23_P205795	ENSG00000137872	SEMA6D	semaphorin 6D isoform 3 precursor [Source:RefSeq_peptide;Acc:NP_705870]
A_23_P20615	ENSG00000136938	ANP32B	Acidic leucine-rich nuclear phosphoprotein 32 family member B (PHAPI2 protein) (Silver-stainable protein SSP29) (Acidic protein rich in leucines). [Source:Uniprot/SWISSPROT;Acc:Q92688]
A_23_P206544	ENSG00000171241	SHCBP1	SHC SH2-domain binding protein 1 [Source:RefSeq_peptide;Acc:NP_079021]
A_23_P206632	ENSG00000162073	PAQR4	Progestin and adipoQ receptor family member IV. [Source:Uniprot/SWISSPROT;Acc:Q8N4S7]
A_23_P20713	ENSG00000176919	C8G	Complement component C8 gamma chain precursor. [Source:Uniprot/SWISSPROT;Acc:P07360]
A_23_P207354	ENSG00000131097	HIGD1B	HIG1 domain family member 1B (Protein CLST 11240). [Source:Uniprot/SWISSPROT;Acc:Q9P298]
A_23_P20743	ENSG00000165152	C9orf125	Uncharacterized protein C9orf125. [Source:Uniprot/SWISSPROT;Acc:Q9BRR3]
A_23_P207481	ENSG00000108829	LRRC59	Leucine-rich repeat-containing protein 59
A_23_P208356	ENSG00000108107	RPL28	60S ribosomal protein L28. [Source:Uniprot/SWISSPROT;Acc:P46779]
A_23_P208469	ENSG00000196365	PRSS15	Lon protease homolog, mitochondrial precursor (EC 3.4.21.-) (Lon protease-like protein) (LONP) (LONHs). [Source:Uniprot/SWISSPROT;Acc:P36776]
A_23_P208517	ENSG00000125505	LENG4	leukocyte receptor cluster (LRC) member 4 protein [Source:RefSeq_peptide;Acc:NP_077274]
A_23_P208535	ENSG00000170889	RPS9	40S ribosomal protein S9. [Source:Uniprot/SWISSPROT;Acc:P46781]
A_23_P208615	ENSG00000130175	PRKCSH	Glucosidase II beta subunit precursor (Protein kinase C substrate, 60.1 kDa protein, heavy chain) (PKCSH) (80K-H protein). [Source:Uniprot/SWISSPROT;Acc:P14314]
A_23_P208880	ENSG00000034063	UHRF1	Ubiquitin-like containing PHD and RING finger domains protein 1 (EC 6.3.2.-) (Inverted CCAAT box binding protein of 90 kDa) (Transcription factor ICBP90) (Nuclear zinc finger protein Np95) (Nuclear protein 95) (HuNp95) (RING finger protein 106). [Source:Uniprot/SWISSPROT;Acc:Q96T88]
A_23_P209750	ENSG00000135916	ITM2C	Integral membrane protein 2C (Transmembrane protein BRI3) (Cerebral protein 14). [Source:Uniprot/SWISSPROT;Acc:Q9NQX7]
A_23_P20980	ENSG00000179091	CYC1	Cytochrome c1, heme protein, mitochondrial precursor (Cytochrome c-1). [Source:Uniprot/SWISSPROT;Acc:P08574]
A_23_P210920	ENSG00000100983	GSS	Glutathione synthetase (EC 6.3.2.3) (Glutathione synthase) (GSH synthetase) (GSH-S). [Source:Uniprot/SWISSPROT;Acc:P48637]
A_23_P211550	ENSG00000100387	RBX1	RING-box protein 1 (Rbx1) (Regulator of cullins 1) (RING finger protein 75) (ZYP protein). [Source:Uniprot/SWISSPROT;Acc:P62877]
A_23_P211985	ENSG00000163788	SNRK	SNF related kinase [Source:RefSeq_peptide;Acc:NP_060189]
A_23_P212400	ENSG00000186792	NAT6	Interferon-related developmental regulator 2 (SKMC15 protein). [Source:Uniprot/SWISSPROT;Acc:Q12894]
A_23_P212457	ENSG00000058262	SEC61A1	Protein transport protein Sec61 alpha subunit isoform 1 (Sec61 alpha- 1). [Source:Uniprot/SWISSPROT;Acc:P61619]
A_23_P212617	ENSG00000072274	TFRC	Transferrin receptor protein 1 (TfR1) (TR) (TfR) (Trfr) (CD71 antigen) (T9) (p90). [Source:Uniprot/SWISSPROT;Acc:P02786]
A_23_P212672	ENSG00000181322	TXNDC6	Thioredoxin domain containing protein 6 (Thioredoxin-like protein 2) (Txl-2). [Source:Uniprot/SWISSPROT;Acc:Q86XW9]
A_23_P212844	ENSG00000013810	TACC3	Transforming acidic coiled-coil-containing protein 3 (ERIC-1). [Source:Uniprot/SWISSPROT;Acc:Q9Y6A5]
A_23_P213069	ENSG00000109133	TMEM33	Transmembrane protein 33 (DB83 protein). [Source:Uniprot/SWISSPROT;Acc:P57088]
A_23_P213093	ENSG00000109180	OCIAD1	OCIA domain containing 1 [Source:RefSeq_peptide;Acc:NP_060300]
A_23_P213156	ENSG00000152795	HNRPDL	heterogeneous nuclear ribonucleoprotein D-like [Source:RefSeq_peptide;Acc:NP_005454]
A_23_P214244	ENSG00000112796	ENPP5	Ectonucleotide pyrophosphatase/phosphodiesterase 5 precursor (EC 3.1.-.-) (E-NPP5) (NPP-5). [Source:Uniprot/SWISSPROT;Acc:Q9UJA9]
A_23_P214411	ENSG00000124767	GLO1	Lactoylglutathione lyase (EC 4.4.1.5) (Methylglyoxalase) (Aldoketomutase) (Glyoxalase I) (Glx I) (Ketone-aldehyde mutase) (S-D- lactoylglutathione methylglyoxal lyase). [Source:Uniprot/SWISSPROT;Acc:Q04760]
A_23_P214474	ENSG00000124593	C6orf49	LIM domain-containing protein C6orf49 [Source:RefSeq_peptide;Acc:NP_037529]
A_23_P214587	ENSG00000137313	TRIM26	Tripartite motif protein 26 (Zinc finger protein 173) (Acid finger protein) (AFP) (RING finger protein 95). [Source:Uniprot/SWISSPROT;Acc:Q12899]
A_23_P214663	ENSG00000096150	RPS18	40S ribosomal protein S18 (Ke-3) (Ke3). [Source:Uniprot/SWISSPROT;Acc:P62269]
A_23_P216068	ENSG00000156802	ATAD2	ATPase family AAA domain containing protein 2. [Source:Uniprot/SWISSPROT;Acc:Q6PL18]
A_23_P216199	ENSG00000173281	PPP1R3B	protein phosphatase 1, regulatory (inhibitor) subunit 3B [Source:RefSeq_peptide;Acc:NP_078883]
A_23_P216200	ENSG00000155189	AGPAT5	1-acyl-sn-glycerol-3-phosphate acyltransferase epsilon (EC 2.3.1.51) (1-AGP acyltransferase 5) (1-AGPAT 5) (Lysophosphatidic acid acyltransferase-epsilon) (LPAAT-epsilon) (1-acylglycerol-3-phosphate O-acyltransferase 5). [Source:Uniprot/SWISSPROT;Acc:Q9NUQ2]
A_23_P216738	ENSG00000148296	SURF6	Surfeit locus protein 6. [Source:Uniprot/SWISSPROT;Acc:O75683]
A_23_P216815	ENSG00000147883	CDKN2B	Cyclin-dependent kinase 4 inhibitor B (p14-INK4b) (p15-INK4b) (Multiple tumor suppressor 2) (MTS2). [Source:Uniprot/SWISSPROT;Acc:P42772]
A_23_P217821	ENSG00000116133	DHCR24	24-dehydrocholesterol reductase precursor (EC 1.3.1.-) (3-beta- hydroxysterol delta-24-reductase) (Seladin-1) (Diminuto/dwarf1 homolog). [Source:Uniprot/SWISSPROT;Acc:Q15392]
A_23_P217901	ENSG00000158769	F11R	Junctional adhesion molecule A precursor (JAM-A) (Junctional adhesion molecule 1) (JAM) (Platelet adhesion molecule 1) (PAM-1) (Platelet F11 receptor). [Source:Uniprot/SWISSPROT;Acc:Q9Y624]
A_23_P218253	ENSG00000185615	ARHGDIG	Protein disulfide-isomerase A2 precursor (EC 5.3.4.1) (PDIp). [Source:Uniprot/SWISSPROT;Acc:Q13087]
A_23_P218317	ENSG00000141562	NARF	nuclear prelamin A recognition factor isoform a [Source:RefSeq_peptide;Acc:NP_036468]
A_23_P218807	ENSG00000100403	ZC3H7B	Zinc finger CCCH-type domain containing protein 7B (Rotavirus 'X' associated non-structural protein) (RoXaN). [Source:Uniprot/SWISSPROT;Acc:Q9UGR2]
A_23_P218858	ENSG00000154175	ABI3BP	Target of Nesh-SH3 precursor (Tarsh) (Nesh binding protein) (NeshBP) (ABI gene family member 3 binding protein). [Source:Uniprot/SWISSPROT;Acc:Q7Z7G0]
A_23_P218890	ENSG00000114867	EIF4G1	Eukaryotic translation initiation factor 4 gamma 1 (eIF-4-gamma 1) (eIF-4G1) (eIF-4G 1) (p220). [Source:Uniprot/SWISSPROT;Acc:Q04637]
A_23_P21990	ENSG00000170482	SLC23A1	Solute carrier family 23 member 1 (Sodium-dependent vitamin C transporter 1) (hSVCT1) (Na(+)/L-ascorbic acid transporter 1) (Yolk sac permease-like molecule 3). [Source:Uniprot/SWISSPROT;Acc:Q9UHI7]
A_23_P22672	ENSG00000101901	CXorf45	Uncharacterized protein CXorf45. [Source:Uniprot/SWISSPROT;Acc:Q9H5U8]
A_23_P22765	ENSG00000147123	NDUFB11	NADH-ubiquinone oxidoreductase ESSS subunit, mitochondrial precursor (EC 1.6.5.3) (EC 1.6.99.3) (Complex I-ESSS) (CI-ESSS) (Neuronal protein 17.3) (p17.3) (Np17.3). [Source:Uniprot/SWISSPROT;Acc:Q9NX14]
A_23_P23025	ENSG00000162399	BSND	Barttin. [Source:Uniprot/SWISSPROT;Acc:Q8WZ55]
A_23_P23141	ENSG00000163041	H3F3A	Histone H3.3. [Source:Uniprot/SWISSPROT;Acc:P84243]
A_23_P24469	ENSG00000129170	CSRP3	Cysteine and glycine-rich protein 3 (Cysteine-rich protein 3) (CRP3) (LIM domain protein, cardiac) (Muscle LIM protein). [Source:Uniprot/SWISSPROT;Acc:P50461]
A_23_P250035	ENSG00000073578	SDHA	Succinate dehydrogenase [ubiquinone] flavoprotein subunit, mitochondrial precursor (EC 1.3.5.1) (Fp) (Flavoprotein subunit of complex II). [Source:Uniprot/SWISSPROT;Acc:P31040]
A_23_P250385	ENSG00000184357	HIST1H1B	Histone H1.5 (Histone H1a). [Source:Uniprot/SWISSPROT;Acc:P16401]
A_23_P250607	ENSG00000102024	PLS3	T-plastin (Plastin-3). [Source:Uniprot/SWISSPROT;Acc:P13797]
A_23_P25106	ENSG00000125084	WNT1	Wnt-1 proto-oncogene protein precursor. [Source:Uniprot/SWISSPROT;Acc:P04628]
A_23_P251293	ENSG00000173267	SNCG	Gamma-synuclein (Persyn) (Breast cancer-specific gene 1 protein) (Synoretin) (SR). [Source:Uniprot/SWISSPROT;Acc:O76070]
A_23_P251421	ENSG00000144354	CDCA7	cell division cycle associated protein 7 isoform 2 [Source:RefSeq_peptide;Acc:NP_665809]
A_23_P252866	ENSG00000120265	PCMT1	Protein-L-isoaspartate(D-aspartate) O-methyltransferase (EC 2.1.1.77) (Protein-beta-aspartate methyltransferase) (PIMT) (Protein L- isoaspartyl/D-aspartyl methyltransferase) (L-isoaspartyl protein carboxyl methyltransferase). [Source:Uniprot/SWISSPROT;Acc:P22061]
A_23_P252882	ENSG00000171209	CSN3	Kappa casein precursor. [Source:Uniprot/SWISSPROT;Acc:P07498]
A_23_P252903	ENSG00000120725	SIL1	endoplasmic reticulum chaperone SIL1, homolog of yeast [Source:RefSeq_peptide;Acc:NP_071909]
A_23_P253301	ENSG00000070087	PFN2	Profilin-2 (Profilin II). [Source:Uniprot/SWISSPROT;Acc:P35080]
A_23_P253531	ENSG00000113389	NPR3	Atrial natriuretic peptide clearance receptor precursor (ANP-C) (ANPRC) (NPR-C) (Atrial natriuretic peptide C-type receptor). [Source:Uniprot/SWISSPROT;Acc:P17342]
A_23_P25445	ENSG00000135436	C12orf25	Uncharacterized protein C12orf25. [Source:Uniprot/SWISSPROT;Acc:Q8IYM0]
A_23_P254561	ENSG00000128591	FLNC	Gamma filamin variant (Fragment). [Source:Uniprot/SPTREMBL;Acc:Q59H94]
A_23_P254605	ENSG00000004059	ARF5	ADP-ribosylation factor 5. [Source:Uniprot/SWISSPROT;Acc:P84085]
A_23_P254756	ENSG00000135535	CD164	Putative mucin core protein 24 precursor (Multi-glycosylated core protein 24) (MGC-24) (MUC-24) (CD164 antigen). [Source:Uniprot/SWISSPROT;Acc:Q04900]
A_23_P255750	ENSG00000176208	ATAD5	chromosome fragility associated gene 1 [Source:RefSeq_peptide;Acc:NP_079133]
A_23_P255812	ENSG00000133872	TMEM66	transmembrane protein 66 [Source:RefSeq_peptide;Acc:NP_057211]
A_23_P256033	ENSG00000101210	EEF1A2	Elongation factor 1-alpha 2 (EF-1-alpha-2) (Elongation factor 1 A-2) (eEF1A-2) (Statin S1). [Source:Uniprot/SWISSPROT;Acc:Q05639]
A_23_P256504	ENSG00000106927	AMBP	AMBP protein precursor [Contains: Alpha-1-microglobulin (Protein HC) (Complex-forming glycoprotein heterogeneous in charge) (Alpha-1 microglycoprotein); Inter-alpha-trypsin inhibitor light chain (ITI-LC) (Bikunin) (HI-30)]. [Source:Uniprot/SWISSPROT;Acc:P02760]
A_23_P25674	ENSG00000166165	CKB	Creatine kinase B-type (EC 2.7.3.2) (Creatine kinase, B chain) (B-CK). [Source:Uniprot/SWISSPROT;Acc:P12277]
A_23_P257557	ENSG00000111968	CSNK2B	Casein kinase II beta subunit (CK II beta) (Phosvitin) (G5a). [Source:Uniprot/SWISSPROT;Acc:P67870]
A_23_P257762	ENSG00000144857	BOC	brother of CDO precursor [Source:Uniprot/SWISSPROT;Acc:Q9BWV1]
A_23_P257988	ENSG00000163904	SENP2	Sentrin-specific protease 2 (EC 3.4.22.-) (Sentrin/SUMO-specific protease SENP2) (SMT3-specific isopeptidase 2) (Smt3ip2) (Axam2). [Source:Uniprot/SWISSPROT;Acc:Q9HC62]
A_23_P259172	ENSG00000180879	SSR4	Translocon-associated protein delta subunit precursor (TRAP-delta) (Signal sequence receptor delta subunit) (SSR-delta). [Source:Uniprot/SWISSPROT;Acc:P51571]
A_23_P259490	ENSG00000123933	MXD4	Max-interacting transcriptional repressor MAD4 (Max-associated protein 4) (MAX dimerization protein 4). [Source:Uniprot/SWISSPROT;Acc:Q14582]
A_23_P2616	ENSG00000198178	CLEC4C	C-type lectin domain family 4 member C (C-type lectin superfamily member 7) (Blood dendritic cell antigen 2 protein) (BDCA-2) (Dendritic lectin). [Source:Uniprot/SWISSPROT;Acc:Q8WTT0]
A_23_P26233	ENSG00000166794	PPIB	Peptidyl-prolyl cis-trans isomerase B precursor (EC 5.2.1.8) (PPIase) (Rotamase) (Cyclophilin B) (S-cyclophilin) (SCYLP) (CYP-S1). [Source:Uniprot/SWISSPROT;Acc:P23284]
A_23_P26785	ENSG00000108344	PSMD3	26S proteasome non-ATPase regulatory subunit 3 (26S proteasome regulatory subunit S3) (Proteasome subunit p58). [Source:Uniprot/SWISSPROT;Acc:O43242]
A_23_P27215	ENSG00000170315	UBB	Ubiquitin. [Source:Uniprot/SWISSPROT;Acc:P62988]
A_23_P27493	ENSG00000130810	PPAN	Suppressor of SWI4 1 homolog (Ssf-1) (Peter Pan homolog). [Source:Uniprot/SWISSPROT;Acc:Q9NQ55]
A_23_P27810	ENSG00000198182	ZNF607	Zinc finger protein 607. [Source:Uniprot/SWISSPROT;Acc:Q96SK3]
A_23_P28233	ENSG00000115234	SNX17	Sorting nexin-17. [Source:Uniprot/SWISSPROT;Acc:Q15036]
A_23_P28878	ENSG00000101220	C20orf27	Uncharacterized protein C20orf27 [Source:Uniprot/SWISSPROT;Acc:Q9GZN8]
A_23_P28886	ENSG00000132646	PCNA	Proliferating cell nuclear antigen (PCNA) (Cyclin). [Source:Uniprot/SWISSPROT;Acc:P12004]
A_23_P29630	ENSG00000114902	SPCS1	Signal peptidase complex subunit 1 (EC 3.4.-.-) (Microsomal signal peptidase 12 kDa subunit) (SPase 12 kDa subunit). [Source:Uniprot/SWISSPROT;Acc:Q9Y6A9]
A_23_P29684	ENSG00000136059	VILL	Villin-like protein. [Source:Uniprot/SWISSPROT;Acc:O15195]
A_23_P29845	ENSG00000163956	LRPAP1	Alpha-2-macroglobulin receptor-associated protein precursor (Alpha-2- MRAP) (Low density lipoprotein receptor-related protein-associated protein 1) (RAP). [Source:Uniprot/SWISSPROT;Acc:P30533]
A_23_P2990	ENSG00000092067	CEBPE	CCAAT/enhancer binding protein epsilon (C/EBP epsilon). [Source:Uniprot/SWISSPROT;Acc:Q15744]
A_23_P29939	ENSG00000145335	SNCA	Alpha-synuclein (Non-A beta component of AD amyloid) (Non-A4 component of amyloid precursor) (NACP). [Source:Uniprot/SWISSPROT;Acc:P37840]
A_23_P30848	ENSG00000137361	HLA-E	HLA class I histocompatibility antigen, alpha chain E precursor (MHC class I antigen E). [Source:Uniprot/SWISSPROT;Acc:P13747]
A_23_P31838	ENSG00000104529	EEF1D	Elongation factor 1-delta (EF-1-delta) (Antigen NY-CO-4). [Source:Uniprot/SWISSPROT;Acc:P29692]
A_23_P32196	ENSG00000095321	CRAT	Carnitine O-acetyltransferase (EC 2.3.1.7) (Carnitine acetylase) (CAT) (Carnitine acetyltransferase) (CrAT). [Source:Uniprot/SWISSPROT;Acc:P43155]
A_23_P32320	ENSG00000169696	ASPSCR1	alveolar soft part sarcoma chromosome region, candidate 1 [Source:RefSeq_peptide;Acc:NP_076988]
A_23_P3258	ENSG00000067225	PKM2	Pyruvate kinase, isozymes M1/M2 (EC 2.7.1.40) (Pyruvate kinase muscle isozyme) (Cytosolic thyroid hormone-binding protein) (CTHBP) (THBP1). [Source:Uniprot/SWISSPROT;Acc:P14618]
A_23_P33216	ENSG00000110955	ATP5B	ATP synthase beta chain, mitochondrial precursor (EC 3.6.3.14). [Source:Uniprot/SWISSPROT;Acc:P06576]
A_23_P33521	ENSG00000087085	ACHE	Acetylcholinesterase precursor (EC 3.1.1.7) (AChE). [Source:Uniprot/SWISSPROT;Acc:P22303]
A_23_P33539	ENSG00000078295	ADCY2	Adenylate cyclase type II (EC 4.6.1.1) (ATP pyrophosphate-lyase 2) (Adenylyl cyclase 2). [Source:Uniprot/SWISSPROT;Acc:Q08462]
A_23_P33752	ENSG00000169100	SLC25A6	ADP/ATP translocase 3 (Adenine nucleotide translocator 2) (ANT 3) (ADP,ATP carrier protein 3) (Solute carrier family 25 member 6) (ADP,ATP carrier protein, isoform T2). [Source:Uniprot/SWISSPROT;Acc:P12236]
A_23_P33773	ENSG00000150471	LPHN3	Latrophilin-3 precursor (Calcium-independent alpha-latrotoxin receptor 3) (Lectomedin-3). [Source:Uniprot/SWISSPROT;Acc:Q9HAR2]
A_23_P34700	ENSG00000118194	TNNT2	Troponin T, cardiac muscle (TnTc) (Cardiac muscle troponin T) (cTnT). [Source:Uniprot/SWISSPROT;Acc:P45379]
A_23_P34835	ENSG00000160789	LMNA	Lamin A/C (70 kDa lamin). [Source:Uniprot/SWISSPROT;Acc:P02545]
A_23_P35439	ENSG00000107882	SUFU	Suppressor of fused homolog (SUFUH). [Source:Uniprot/SWISSPROT;Acc:Q9UMX1]
A_23_P35815	ENSG00000172757	CFL1	Cofilin-1 (Cofilin, non-muscle isoform) (18 kDa phosphoprotein) (p18). [Source:Uniprot/SWISSPROT;Acc:P23528]
A_23_P36345	ENSG00000186712	STARD10	PCTP-like protein (PCTP-L) (StAR-related lipid transfer protein 10) (StARD10) (START domain-containing protein 10) (Serologically defined colon cancer antigen 28) (Antigen NY-CO-28). [Source:Uniprot/SWISSPROT;Acc:Q9Y365]
A_23_P36448	ENSG00000086598	TMED2	Cop-coated vesicle membrane protein p24 precursor (p24A). [Source:Uniprot/SWISSPROT;Acc:Q15363]
A_23_P36658	ENSG00000008394	MGST1	Microsomal glutathione S-transferase 1 (EC 2.5.1.18) (Microsomal GST- 1) (Microsomal GST-I). [Source:Uniprot/SWISSPROT;Acc:P10620]
A_23_P37137	ENSG00000126698	DNAJC8	DnaJ homolog subfamily C member 8 (Splicing protein spf31). [Source:Uniprot/SWISSPROT;Acc:O75937]
A_23_P3784	ENSG00000159579	RSPRY1	RING finger and SPRY domain-containing protein 1 precursor [Source:Uniprot/SWISSPROT;Acc:Q96DX4]
A_23_P37949	ENSG00000131652	THOC6	WD repeat domain 58 [Source:RefSeq_peptide;Acc:NP_077315]
A_23_P38011	ENSG00000140829	DHX38	Pre-mRNA splicing factor ATP-dependent RNA helicase PRP16 (EC 3.6.1.-) (ATP-dependent RNA helicase DHX38) (DEAH-box protein 38). [Source:Uniprot/SWISSPROT;Acc:Q92620]
A_23_P38085	ENSG00000153048	CARHSP1	Calcium-regulated heat stable protein 1 (Calcium-regulated heat-stable protein of 24 kDa) (CRHSP-24). [Source:Uniprot/SWISSPROT;Acc:Q9Y2V2]
A_23_P38468	ENSG00000108392	TAX1BP3	Tax1 (human T-cell leukemia virus type I) binding protein 3 [Source:RefSeq_peptide;Acc:NP_055419]
A_23_P38836	ENSG00000178229	ZNF543	zinc finger protein 543 [Source:RefSeq_peptide;Acc:NP_998763]
A_23_P39110	ENSG00000183207	RUVBL2	RuvB-like 2 (EC 3.6.1.-) (48-kDa TATA box-binding protein-interacting protein) (48-kDa TBP-interacting protein) (TIP49b) (Repressing pontin 52) (Reptin 52) (51 kDa erythrocyte cytosolic protein) (ECP-51) (TIP60-associated protein 54-beta) (TAP54-beta). [Source:Uniprot/SWISSPROT;Acc:Q9Y230]
A_23_P39116	ENSG00000105486	LIG1	DNA ligase I (EC 6.5.1.1) (Polydeoxyribonucleotide synthase [ATP]). [Source:Uniprot/SWISSPROT;Acc:P18858]
A_23_P39185	ENSG00000160439	RDH13	Retinol dehydrogenase 13 (EC 1.1.1.-). [Source:Uniprot/SWISSPROT;Acc:Q8NBN7]
A_23_P39417	ENSG00000181733	OR2Z1	Olfactory receptor 2Z1. [Source:Uniprot/SWISSPROT;Acc:Q8NG97]
A_23_P39465	ENSG00000130303	BST2	Bone marrow stromal antigen 2 (BST-2). [Source:Uniprot/SWISSPROT;Acc:Q10589]
A_23_P39990	ENSG00000156052	GNAQ	Guanine nucleotide-binding protein G(q), alpha subunit. [Source:Uniprot/SWISSPROT;Acc:P50148]
A_23_P40470	ENSG00000197597	H2BFS	Histone H2B.s (H2B/s). [Source:Uniprot/SWISSPROT;Acc:P57053]
A_23_P42257	ENSG00000137331	IER3	Radiation-inducible immediate-early gene IEX-1 (Immediate early protein GLY96) (Immediate early response 3 protein) (PACAP-responsive gene 1 protein) (PRG1 protein) (Differentiation-dependent gene 2 protein) (DIF-2 protein). [Source:Uniprot/SWISSPROT;Acc:P46695]
A_23_P42375	ENSG00000118508	RAB32	Ras-related protein Rab-32. [Source:Uniprot/SWISSPROT;Acc:Q13637]
A_23_P42869	ENSG00000146678	IGFBP1	Insulin-like growth factor binding protein 1 precursor (IGFBP-1) (IBP- 1) (IGF-binding protein 1) (Placental protein 12) (PP12). [Source:Uniprot/SWISSPROT;Acc:P08833]
A_23_P43613	ENSG00000165264	NDUFB6	NADH-ubiquinone oxidoreductase B17 subunit (EC 1.6.5.3) (EC 1.6.99.3) (Complex I-B17) (CI-B17). [Source:Uniprot/SWISSPROT;Acc:O95139]
A_23_P43742	ENSG00000175416	CLTB	Clathrin light chain B (Lcb). [Source:Uniprot/SWISSPROT;Acc:P09497]
A_23_P43841	ENSG00000178372	CALML5	Calmodulin-like protein 5 (Calmodulin-like skin protein). [Source:Uniprot/SWISSPROT;Acc:Q9NZT1]
A_23_P44166	ENSG00000169738	DCXR	L-xylulose reductase (EC 1.1.1.10) (XR) (Dicarbonyl/L-xylulose reductase) (Kidney dicarbonyl reductase) (kiDCR) (Carbonyl reductase II) (Sperm surface protein P34H). [Source:Uniprot/SWISSPROT;Acc:Q7Z4W1]
A_23_P44586	ENSG00000178741	COX5A	Cytochrome c oxidase polypeptide Va, mitochondrial precursor (EC 1.9.3.1). [Source:Uniprot/SWISSPROT;Acc:P20674]
A_23_P44617	ENSG00000181789	COPG	Coatomer gamma subunit (Gamma-coat protein) (Gamma-COP). [Source:Uniprot/SWISSPROT;Acc:Q9Y678]
A_23_P44836	ENSG00000168268	NT5DC2	5'-nucleotidase domain-containing protein 2 [Source:Uniprot/SWISSPROT;Acc:Q9H857]
A_23_P45074	ENSG00000178952	TUFM	Elongation factor Tu, mitochondrial precursor (EF-Tu) (P43). [Source:Uniprot/SWISSPROT;Acc:P49411]
A_23_P45424	ENSG00000147166	ITGB1BP2	Integrin beta-1 binding protein 2 (Melusin). [Source:Uniprot/SWISSPROT;Acc:Q9UKP3]
A_23_P45536	ENSG00000101977	MCF2	Proto-oncogene DBL (Proto-oncogene MCF-2) [Contains: MCF2 transforming protein; DBL transforming protein]. [Source:Uniprot/SWISSPROT;Acc:P10911]
A_23_P45928	ENSG00000143742	SRP9	Signal recognition particle 9 kDa protein (SRP9). [Source:Uniprot/SWISSPROT;Acc:P49458]
A_23_P46180	ENSG00000142937	RPS8	40S ribosomal protein S8. [Source:Uniprot/SWISSPROT;Acc:P62241]
A_23_P46275	ENSG00000116459	ATP5F1	ATP synthase B chain, mitochondrial precursor (EC 3.6.3.14). [Source:Uniprot/SWISSPROT;Acc:P24539]
A_23_P46560	ENSG00000187140	FOXD3	Forkhead box protein D3 (HNF3/FH transcription factor genesis). [Source:Uniprot/SWISSPROT;Acc:Q9UJU5]
A_23_P47077	ENSG00000151929	BAG3	BAG-family molecular chaperone regulator-3 (BCL-2 binding athanogene- 3) (BAG-3) (Bcl-2-binding protein Bis) (Docking protein CAIR-1). [Source:Uniprot/SWISSPROT;Acc:O95817]
A_23_P4710	ENSG00000188321	ZNF559	zinc finger protein 559 [Source:RefSeq_peptide;Acc:NP_115886]
A_23_P47168	ENSG00000126500	FLRT1	Leucine-rich repeat transmembrane protein FLRT1 precursor (Fibronectin-like domain-containing leucine-rich transmembrane protein 1). [Source:Uniprot/SWISSPROT;Acc:Q9NZU1]
A_23_P47370	ENSG00000188486	H2AFX	Histone H2AFX (Histone H2A.X) (H2a/x). [Source:Uniprot/SWISSPROT;Acc:P16104]
A_23_P47565	ENSG00000134333	LDHA	L-lactate dehydrogenase A chain (EC 1.1.1.27) (LDH-A) (LDH muscle subunit) (LDH-M) (Proliferation-inducing gene 19 protein). [Source:Uniprot/SWISSPROT;Acc:P00338]
A_23_P48121	ENSG00000006831	ADIPOR2	Adiponectin receptor protein 2 (Progestin and adipoQ receptor family member II). [Source:Uniprot/SWISSPROT;Acc:Q86V24]
A_23_P48570	ENSG00000100867	DHRS2	Dehydrogenase/reductase SDR family member 2 (EC 1.1.-.-) (HEP27 protein) (Protein D). [Source:Uniprot/SWISSPROT;Acc:Q13268]
A_23_P48691	ENSG00000165527	ARF6	ADP-ribosylation factor 6. [Source:Uniprot/SWISSPROT;Acc:P62330]
A_23_P48713	ENSG00000140043	ZADH1	Zinc-binding alcohol dehydrogenase domain containing protein 1 (EC 1.-.-.-). [Source:Uniprot/SWISSPROT;Acc:Q8N8N7]
A_23_P48964	ENSG00000184056	VPS33B	Vacuolar protein sorting 33B (hVPS33B). [Source:Uniprot/SWISSPROT;Acc:Q9H267]
A_23_P49406	ENSG00000156858	PRR14	proline rich 14 [Source:RefSeq_peptide;Acc:NP_076936]
A_23_P49768	ENSG00000108826	MRPL27	Mitochondrial 39S ribosomal protein L27 (L27mt) (MRP-L27). [Source:Uniprot/SWISSPROT;Acc:Q9P0M9]
A_23_P4993	ENSG00000105738	SIPA1L3	Signal-induced proliferation-associated 1-like protein 3 (Fragment). [Source:Uniprot/SWISSPROT;Acc:O60292]
A_23_P49972	ENSG00000094804	CDC6	Cell division control protein 6 homolog (CDC6-related protein) (p62(cdc6)) (HsCDC6) (HsCDC18). [Source:Uniprot/SWISSPROT;Acc:Q99741]
A_23_P50096	ENSG00000176890	TYMS	Thymidylate synthase (EC 2.1.1.45) (TS) (TSase). [Source:Uniprot/SWISSPROT;Acc:P04818]
A_23_P50291	ENSG00000080511	RDH8	retinol dehydrogenase 8 (all-trans) [Source:RefSeq_peptide;Acc:NP_056540]
A_23_P50344	ENSG00000104833	TUBB4	Tubulin beta-4 chain (Tubulin 5 beta). [Source:Uniprot/SWISSPROT;Acc:P04350]
A_23_P50837	ENSG00000071655	MBD3	Methyl-CpG-binding domain protein 3 (Methyl-CpG binding protein MBD3). [Source:Uniprot/SWISSPROT;Acc:O95983]
A_23_P51009	ENSG00000119013	NDUFB3	NADH-ubiquinone oxidoreductase B12 subunit (EC 1.6.5.3) (EC 1.6.99.3) (Complex I-B12) (CI-B12). [Source:Uniprot/SWISSPROT;Acc:O43676]
A_23_P51217	ENSG00000016490	CLCA1	calcium activated chloride channel 1 precursor [Source:RefSeq_peptide;Acc:NP_001276]
A_23_P51718	ENSG00000090621	PABPC4	Polyadenylate-binding protein 4 (Poly(A)-binding protein 4) (PABP 4) (Inducible poly(A)-binding protein) (iPABP) (Activated-platelet protein 1) (APP-1). [Source:Uniprot/SWISSPROT;Acc:Q13310]
A_23_P53276	ENSG00000111602	TIMELESS	Timeless homolog (hTIM). [Source:Uniprot/SWISSPROT;Acc:Q9UNS1]
A_23_P53554	ENSG00000111669	TPI1	Triosephosphate isomerase (EC 5.3.1.1) (TIM) (Triose-phosphate isomerase). [Source:Uniprot/SWISSPROT;Acc:P60174]
A_23_P5376	ENSG00000138413	IDH1	Isocitrate dehydrogenase [NADP] cytoplasmic (EC 1.1.1.42) (Oxalosuccinate decarboxylase) (IDH) (NADP(+)-specific ICDH) (IDP). [Source:Uniprot/SWISSPROT;Acc:O75874]
A_23_P55184	ENSG00000175906	ARF4L	ADP-ribosylation factor-like protein 4L. [Source:Uniprot/SWISSPROT;Acc:P49703]
A_23_P55769	ENSG00000108106	UBE2S	Ubiquitin-conjugating enzyme E2S (EC 6.3.2.19) (Ubiquitin-conjugating enzyme E2-24 kDa) (Ubiquitin-protein ligase) (Ubiquitin carrier protein) (E2-EPF5). [Source:Uniprot/SWISSPROT;Acc:Q16763]
A_23_P56254	ENSG00000105254	CKAP1	Tubulin-specific chaperone B (Tubulin folding cofactor B) (Cytoskeleton associated protein 1) (Cytoskeleton-associated protein CKAPI). [Source:Uniprot/SWISSPROT;Acc:Q99426]
A_23_P56529	ENSG00000127837	AAMP	Angio-associated migratory cell protein. [Source:Uniprot/SWISSPROT;Acc:Q13685]
A_23_P56678	ENSG00000154518	ATP5G3	ATP synthase lipid-binding protein, mitochondrial precursor (EC 3.6.3.14) (ATP synthase proteolipid P3) (ATPase protein 9) (ATPase subunit C). [Source:Uniprot/SWISSPROT;Acc:P48201]
A_23_P57379	ENSG00000093009	CDC45L	CDC45-related protein (PORC-PI-1). [Source:Uniprot/SWISSPROT;Acc:O75419]
A_23_P57823	ENSG00000157014	TATDN2	TatD DNase domain containing deoxyribonuclease 2 (EC 3.1.21.-). [Source:Uniprot/SWISSPROT;Acc:Q93075]
A_23_P5831	ENSG00000115756	HPCAL1	Hippocalcin-like protein 1 (Visinin-like protein 3) (VILIP-3) (Calcium-binding protein BDR-1) (HLP2). [Source:Uniprot/SWISSPROT;Acc:P37235]
A_23_P59613	ENSG00000188763	FZD9	Frizzled 9 precursor (Frizzled-9) (Fz-9) (hFz9) (FzE6). [Source:Uniprot/SWISSPROT;Acc:O00144]
A_23_P59921	ENSG00000113387	SUB1	Activated RNA polymerase II transcriptional coactivator p15 (Positive cofactor 4) (PC4) (p14). [Source:Uniprot/SWISSPROT;Acc:P53999]
A_23_P60458	ENSG00000119383	PPP2R4	Protein phosphatase 2A, regulatory subunit B' (PP2A, subunit B', PR53 isoform) (Phosphotyrosyl phosphatase activator) (PTPA). [Source:Uniprot/SWISSPROT;Acc:Q15257]
A_23_P60479	ENSG00000086061	DNAJA1	DnaJ homolog subfamily A member 1 (Heat shock 40 kDa protein 4) (DnaJ protein homolog 2) (HSJ-2) (HSDJ). [Source:Uniprot/SWISSPROT;Acc:P31689]
A_23_P60714	ENSG00000196576	PLXNB2	Plexin B2 precursor (MM1). [Source:Uniprot/SWISSPROT;Acc:O15031]
A_23_P60793	ENSG00000169098	CXYorf2	CDNA FLJ13330 fis, clone OVARC1001802. [Source:Uniprot/SPTREMBL;Acc:Q9H8Q0]
A_23_P60865	ENSG00000177769	TSPAN4	Tetraspanin-4 (Tspan-4) (Transmembrane 4 superfamily member 7) (Novel antigen 2) (NAG-2). [Source:Uniprot/SWISSPROT;Acc:O14817]
A_23_P60977	ENSG00000169678	LAT	Linker for activation of T cells (36 kDa phospho-tyrosine adaptor protein) (pp36) (p36-38). [Source:Uniprot/SWISSPROT;Acc:O43561]
A_23_P61447	ENSG00000171503	ETFDH	Electron transfer flavoprotein-ubiquinone oxidoreductase, mitochondrial precursor (EC 1.5.5.1) (ETF-QO) (ETF-ubiquinone oxidoreductase) (ETF dehydrogenase) (Electron-transferring- flavoprotein dehydrogenase). [Source:Uniprot/SWISSPROT;Acc:Q16134]
A_23_P6223	ENSG00000156304	SFRS15	Splicing factor, arginine/serine-rich 15 (CTD-binding SR-like protein RA4). [Source:Uniprot/SWISSPROT;Acc:O95104]
A_23_P62605	ENSG00000142676	RPL11	60S ribosomal protein L11 (CLL-associated antigen KW-12). [Source:Uniprot/SWISSPROT;Acc:P62913]
A_23_P63649	ENSG00000165629	ATP5C1	ATP synthase gamma chain, mitochondrial precursor (EC 3.6.3.14). [Source:Uniprot/SWISSPROT;Acc:P36542]
A_23_P64372	ENSG00000134827	TCN1	Transcobalamin I precursor (TCI) (TC I). [Source:Uniprot/SWISSPROT;Acc:P20061]
A_23_P6456	ENSG00000100101	NOL12	Nucleolar protein 12 [Source:Uniprot/SWISSPROT;Acc:Q9UGY1]
A_23_P64954	ENSG00000111667	USP5	Ubiquitin carboxyl-terminal hydrolase 5 (EC 3.1.2.15) (Ubiquitin thiolesterase 5) (Ubiquitin-specific processing protease 5) (Deubiquitinating enzyme 5) (Isopeptidase T). [Source:Uniprot/SWISSPROT;Acc:P45974]
A_23_P65010	ENSG00000198324	FAM109A	Protein FAM109A [Source:Uniprot/SWISSPROT;Acc:Q8N4B1]
A_23_P65250	ENSG00000132963	POMP	Proteasome maturation protein [Source:Uniprot/SWISSPROT;Acc:Q9Y244]
A_23_P65883	ENSG00000140199	SLC12A6	Solute carrier family 12 member 6 (Electroneutral potassium-chloride cotransporter 3) (K-Cl cotransporter 3). [Source:Uniprot/SWISSPROT;Acc:Q9UHW9]
A_23_P66439	ENSG00000125458	NT5C	5'(3')-deoxyribonucleotidase, cytosolic type (EC 3.1.3.-) (Cytosolic 5',3'-pyrimidine nucleotidase) (Deoxy-5'-nucleotidase 1) (dNT-1). [Source:Uniprot/SWISSPROT;Acc:Q8TCD5]
A_23_P66487	ENSG00000108604	SMARCD2	SWI/SNF-related matrix-associated actin-dependent regulator of chromatin subfamily D member 2 (60 kDa BRG-1/Brm associated factor subunit B) (BRG1-associated factor 60B). [Source:Uniprot/SWISSPROT;Acc:Q92925]
A_23_P66753	ENSG00000091622	PITPNM3	PITPNM family member 3 [Source:RefSeq_peptide;Acc:NP_112497]
A_23_P6741	ENSG00000144711	IQSEC1	IQ motif and Sec7 domain 1 [Source:RefSeq_peptide;Acc:NP_055684]
A_23_P67521	ENSG00000124449	IRGC1	immunity-related GTPase family, cinema 1 [Source:RefSeq_peptide;Acc:NP_062558]
A_23_P68102	ENSG00000034510	TMSB10	Thymosin beta-10. [Source:Uniprot/SWISSPROT;Acc:P63313]
A_23_P68488	ENSG00000101144	BMP7	Bone morphogenetic protein 7 precursor (BMP-7) (Osteogenic protein 1) (OP-1) (Eptotermin alfa). [Source:Uniprot/SWISSPROT;Acc:P18075]
A_23_P68662	ENSG00000130706	ADRM1	Adhesion regulating molecule 1 precursor (110 kDa cell membrane glycoprotein) (Gp110). [Source:Uniprot/SWISSPROT;Acc:Q16186]
A_23_P68820	ENSG00000099956	SMARCB1	SWI/SNF related, matrix associated, actin dependent regulator of chromatin subfamily B member 1 (Integrase interactor 1 protein) (hSNF5) (BAF47). [Source:Uniprot/SWISSPROT;Acc:Q12824]
A_23_P68927	ENSG00000100211	PGEA1	Chibby protein (PKD2 interactor, Golgi and endoplasmic reticulum associated 1) (PIGEA-14) (Cytosolic leucine-rich protein) (HRIHFB2025). [Source:Uniprot/SWISSPROT;Acc:Q9Y3M2]
A_23_P69342	ENSG00000060971	ACAA1	3-ketoacyl-CoA thiolase, peroxisomal precursor (EC 2.3.1.16) (Beta- ketothiolase) (Acetyl-CoA acyltransferase) (Peroxisomal 3-oxoacyl-CoA thiolase). [Source:Uniprot/SWISSPROT;Acc:P09110]
A_23_P69521	ENSG00000118816	CCNI	Cyclin I. [Source:Uniprot/SWISSPROT;Acc:Q14094]
A_23_P70233	ENSG00000164904	ALDH7A1	Aldehyde dehydrogenase family 7 member A1 (EC 1.2.1.3) (Antiquitin 1). [Source:Uniprot/SWISSPROT;Acc:P49419]
A_23_P70588	ENSG00000124493	GRM4	Metabotropic glutamate receptor 4 precursor (mGluR4). [Source:Uniprot/SWISSPROT;Acc:Q14833]
A_23_P71889	ENSG00000136811	ODF2	outer dense fiber of sperm tails 2 isoform 1 [Source:RefSeq_peptide;Acc:NP_002531]
A_23_P73093	ENSG00000186480	INSIG1	Insulin-induced gene 1 protein (INSIG-1). [Source:Uniprot/SWISSPROT;Acc:O15503]
A_23_P73780	ENSG00000184216	IRAK1	Interleukin-1 receptor-associated kinase 1 (EC 2.7.1.37) (IRAK-1). [Source:Uniprot/SWISSPROT;Acc:P51617]
A_23_P73837	ENSG00000101916	TLR8	Toll-like receptor 8 precursor. [Source:Uniprot/SWISSPROT;Acc:Q9NR97]
A_23_P74115	ENSG00000085999	RAD54L	DNA repair and recombination protein RAD54-like (EC 3.6.1.-) (RAD54 homolog) (hRAD54) (hHR54). [Source:Uniprot/SWISSPROT;Acc:Q92698]
A_23_P74145	ENSG00000117091	CD48	B-lymphocyte activation marker BLAST-1 precursor (BCM1 surface antigen) (Leucocyte antigen MEM-102) (TCT.1) (Antigen CD48). [Source:Uniprot/SWISSPROT;Acc:P09326]
A_23_P74359	ENSG00000159176	CSRP1	Cysteine and glycine-rich protein 1 (Cysteine-rich protein 1) (CRP1) (CRP). [Source:Uniprot/SWISSPROT;Acc:P21291]
A_23_P74609	ENSG00000123689	G0S2	Putative lymphocyte G0/G1 switch protein 2. [Source:Uniprot/SWISSPROT;Acc:P27469]
A_23_P74697	ENSG00000160072	ATAD3B	ATPase family AAA domain containing protein 3B. [Source:Uniprot/SWISSPROT;Acc:Q5T9A4]
A_23_P74828	ENSG00000131233	GJA10	Gap junction alpha-10 protein (Connexin 59) (Cx59) (Connexin 58) (Cx58). [Source:Uniprot/SWISSPROT;Acc:P57773]
A_23_P75330	ENSG00000169813	HNRPF	Heterogeneous nuclear ribonucleoprotein F (hnRNP F) (Nucleolin-like protein mcs94-1). [Source:Uniprot/SWISSPROT;Acc:P52597]
A_23_P75589	ENSG00000109846	CRYAB	Alpha crystallin B chain (Alpha(B)-crystallin) (Rosenthal fiber component) (Heat-shock protein beta-5) (HspB5). [Source:Uniprot/SWISSPROT;Acc:P02511]
A_23_P76364	ENSG00000010278	CD9	CD9 antigen (p24) (Leukocyte antigen MIC3) (Motility-related protein) (MRP-1) (Tetraspanin-29) (Tspan-29). [Source:Uniprot/SWISSPROT;Acc:P21926]
A_23_P76488	ENSG00000134531	EMP1	Epithelial membrane protein 1 (EMP-1) (Tumor-associated membrane protein) (CL-20) (B4B protein). [Source:Uniprot/SWISSPROT;Acc:P54849]
A_23_P7684	ENSG00000135083	CCNJL	cyclin J-like [Source:RefSeq_peptide;Acc:NP_078841]
A_23_P76961	ENSG00000125385	RPS29	40S ribosomal protein S29. [Source:Uniprot/SWISSPROT;Acc:P62273]
A_23_P77049	ENSG00000197119	SLC25A29	Mitchondrial carnitine/acylcarnitine carrier protein CACL (CACT-like). [Source:Uniprot/SWISSPROT;Acc:Q8N8R3]
A_23_P77066	ENSG00000128739	SNRPN	Small nuclear ribonucleoprotein associated protein N (snRNP-N) (Sm protein N) (Sm-N) (SmN) (Sm-D) (Tissue-specific splicing protein). [Source:Uniprot/SWISSPROT;Acc:P63162]
A_23_P77572	ENSG00000184110	EIF3S8	Eukaryotic translation initiation factor 3 subunit 8 (eIF3 p110) (eIF3c). [Source:Uniprot/SWISSPROT;Acc:Q99613]
A_23_P77612	ENSG00000131650	KREMEN2	Kremen protein 2 precursor (Kringle-containing protein marking the eye and the nose) (Dickkopf receptor 2). [Source:Uniprot/SWISSPROT;Acc:Q8NCW0]
A_23_P77776	ENSG00000161547	SFRS2	Splicing factor, arginine/serine-rich 2 (Splicing factor SC35) (SC-35) (Splicing component, 35 kDa) (PR264 protein). [Source:Uniprot/SWISSPROT;Acc:Q01130]
A_23_P78265	ENSG00000006059	KRTHA3A	Keratin, type I cuticular Ha3-I (Hair keratin, type I Ha3-I). [Source:Uniprot/SWISSPROT;Acc:O76009]
A_23_P78353	ENSG00000141434	MEP1B	Meprin A beta-subunit precursor (EC 3.4.24.18) (Endopeptidase-2) (N- benzoyl-L-tyrosyl-P-amino-benzoic acid hydrolase beta subunit) (PABA peptide hydrolase) (PPH beta). [Source:Uniprot/SWISSPROT;Acc:Q16820]
A_23_P78423	ENSG00000152234	ATP5A1	ATP synthase alpha chain, mitochondrial precursor (EC 3.6.3.14). [Source:Uniprot/SWISSPROT;Acc:P25705]
A_23_P7853	ENSG00000137225	CAPN11	Calpain-11 (EC 3.4.22.-) (Calcium-activated neutral proteinase 11) (CANP 11). [Source:Uniprot/SWISSPROT;Acc:Q9UMQ6]
A_23_P78677	ENSG00000104979	C19orf53	Leydig cell tumor 10 kDa protein homolog. [Source:Uniprot/SWISSPROT;Acc:Q9UNZ5]
A_23_P78762	ENSG00000087076	DHRS10	dehydrogenase/reductase (SDR family) member 10 [Source:RefSeq_peptide;Acc:NP_057330]
A_23_P78795	ENSG00000105419	MEIS3	Homeobox protein Meis3 (Meis1-related protein 2). [Source:Uniprot/SWISSPROT;Acc:Q99687]
A_23_P80409	ENSG00000114742	WDR48	WD repeat domain 48 [Source:RefSeq_peptide;Acc:NP_065890]
A_23_P80529	ENSG00000181847	VSIG9	V-set and immunoglobulin domain containing 9 [Source:RefSeq_peptide;Acc:VSIG9]
A_23_P81026	ENSG00000163114	PDHA2	Pyruvate dehydrogenase E1 component alpha subunit, testis-specific form, mitochondrial precursor (EC 1.2.4.1) (PDHE1-A type II). [Source:Uniprot/SWISSPROT;Acc:P29803]
A_23_P81048	ENSG00000109689	STIM2	Stromal interaction molecule 2 precursor. [Source:Uniprot/SWISSPROT;Acc:Q9P246]
A_23_P81492	ENSG00000164587	RPS14	40S ribosomal protein S14. [Source:Uniprot/SWISSPROT;Acc:P62263]
A_23_P81914	ENSG00000137379	TUBB	Tubulin beta-2 chain. [Source:Uniprot/SWISSPROT;Acc:P07437]
A_23_P82664	ENSG00000013455	ARPC1A	Actin-related protein 2/3 complex subunit 1A (SOP2-like protein). [Source:Uniprot/SWISSPROT;Acc:Q92747]
A_23_P83220	ENSG00000044574	HSPA5	78 kDa glucose-regulated protein precursor (GRP 78) (Immunoglobulin heavy chain binding protein) (BiP) (Endoplasmic reticulum lumenal Ca(2+) binding protein grp78). [Source:Uniprot/SWISSPROT;Acc:P11021]
A_23_P83414	ENSG00000163806	PPP1CB	Serine/threonine protein phosphatase PP1-beta catalytic subunit (EC 3.1.3.16) (PP-1B). [Source:Uniprot/SWISSPROT;Acc:P62140]
A_23_P83694	ENSG00000163126	ANKRD23	diabetes related ankyrin repeat protein [Source:RefSeq_peptide;Acc:NP_659431]
A_23_P84259	ENSG00000178741	COX5A	Cytochrome c oxidase polypeptide Va, mitochondrial precursor (EC 1.9.3.1). [Source:Uniprot/SWISSPROT;Acc:P20674]
A_23_P84651	ENSG00000169714	ZNF9	Cellular nucleic acid binding protein (CNBP) (Zinc finger protein 9). [Source:Uniprot/SWISSPROT;Acc:P62633]
A_23_P84706	ENSG00000108516	TNFRSF13B	Tumor necrosis factor receptor superfamily member 13B (Transmembrane activator and CAML interactor). [Source:Uniprot/SWISSPROT;Acc:O14836]
A_23_P84892	ENSG00000198013	PNMA6A	paraneoplastic antigen like 6A [Source: RefSeq_peptide NP_116271]
A_23_P85171	ENSG00000102119	EMD	Emerin. [Source:Uniprot/SWISSPROT;Acc:P50402]
A_23_P86206	ENSG00000085491	SLC25A24	solute carrier family 25 member 24 isoform 1 [Source:RefSeq_peptide;Acc:NP_037518]
A_23_P86259	ENSG00000097021	ACOT7	Cytosolic acyl coenzyme A thioester hydrolase (EC 3.1.2.2) (Long chain acyl-CoA thioester hydrolase) (CTE-II) (CTE-IIa) (Brain acyl-CoA hydrolase) (Acyl-CoA thioesterase 7). [Source:Uniprot/SWISSPROT;Acc:O00154]
A_23_P86779	ENSG00000172613	RAD9A	RAD9 homolog [Source:RefSeq_peptide;Acc:NP_004575]
A_23_P8702	ENSG00000159763	PIP	Prolactin-inducible protein precursor (Secretory actin-binding protein) (SABP) (Gross cystic disease fluid protein 15) (GCDFP-15) (gp17). [Source:Uniprot/SWISSPROT;Acc:P12273]
A_23_P87115	ENSG00000174957	OR5J2	Olfactory receptor 5J2 (Olfactory receptor OR11-266). [Source:Uniprot/SWISSPROT;Acc:Q8NH18]
A_23_P87192	ENSG00000168496	FEN1	Flap endonuclease-1 (EC 3.-.-.-) (Maturation factor 1) (MF1). [Source:Uniprot/SWISSPROT;Acc:P39748]
A_23_P87791	ENSG00000076555	ACACB	Acetyl-CoA carboxylase 2 (EC 6.4.1.2) (ACC-beta) [Includes: Biotin carboxylase (EC 6.3.4.14)]. [Source:Uniprot/SWISSPROT;Acc:O00763]
A_23_P88961	ENSG00000149925	ALDOA	Fructose-bisphosphate aldolase A (EC 4.1.2.13) (Muscle-type aldolase) (Lung cancer antigen NY-LU-1). [Source:Uniprot/SWISSPROT;Acc:P04075]
A_23_P89882	ENSG00000130726	TRIM28	Transcription intermediary factor 1-beta (TIF1-beta) (Tripartite motif protein 28) (Nuclear corepressor KAP-1) (KRAB-associated protein 1) (KAP-1) (KRAB-interacting protein 1) (KRIP-1) (RING finger protein 96). [Source:Uniprot/SWISSPROT;Acc:Q13263]
A_23_P90363	ENSG00000171119	NRTN	Neurturin precursor. [Source:Uniprot/SWISSPROT;Acc:Q99748]
A_23_P90612	ENSG00000076003	MCM6	DNA replication licensing factor MCM6 (P105MCM). [Source:Uniprot/SWISSPROT;Acc:Q14566]
A_23_P91293	ENSG00000124164	VAPB	Vesicle-associated membrane protein-associated protein B/C (VAMP- associated protein B/C) (VAMP-B/VAMP-C) (VAP-B/VAP-C). [Source:Uniprot/SWISSPROT;Acc:O95292]
A_23_P91334	ENSG00000132622	HSPA12B	Heat shock 70 kDa protein 12B. [Source:Uniprot/SWISSPROT;Acc:Q96MM6]
A_23_P91414	ENSG00000101331	C20orf160	Uncharacterized protein C20orf160 [Source:Uniprot/SWISSPROT;Acc:Q9NUG4]
A_23_P91657	ENSG00000182944	EWSR1	RNA-binding protein EWS (EWS oncogene) (Ewing sarcoma breakpoint region 1 protein). [Source:Uniprot/SWISSPROT;Acc:Q01844]
A_23_P91970	ENSG00000197953	AADACL2	arylacetamide deacetylase-like 2 [Source:RefSeq_peptide;Acc:NP_997248]
A_23_P91991	ENSG00000154814	OXNAD1	oxidoreductase NAD-binding domain containing 1 [Source:RefSeq_peptide;Acc:NP_612390]
A_23_P92082	ENSG00000163931	TKT	Transketolase (EC 2.2.1.1) (TK). [Source:Uniprot/SWISSPROT;Acc:P29401]
A_23_P92202	ENSG00000173540	GMPPB	GDP-mannose pyrophosphorylase B isoform 1 [Source:RefSeq_peptide;Acc:NP_037466]
A_23_P92441	ENSG00000164109	MAD2L1	Mitotic spindle assembly checkpoint protein MAD2A (MAD2-like 1) (HsMAD2). [Source:Uniprot/SWISSPROT;Acc:Q13257]
A_23_P93141	ENSG00000182793	GSTA5	Glutathione S-transferase A5-5 (EC 2.5.1.18) (GST class-alpha). [Source:Uniprot/SWISSPROT;Acc:Q7RTV2]
A_23_P93311	ENSG00000137332	DDR1	Epithelial discoidin domain receptor 1 precursor (EC 2.7.1.112) (Tyrosine kinase DDR) (Discoidin receptor tyrosine kinase) (Tyrosine- protein kinase CAK) (Cell adhesion kinase) (TRK E) (Protein-tyrosine kinase RTK 6) (CD167a antigen) (HGK2). [Source:Uniprot/SWISSPROT;Acc:Q08345]
A_23_P93531	ENSG00000146399	TAAR1	Trace amine receptor 1 (TaR-1). [Source:Uniprot/SWISSPROT;Acc:Q96RJ0]
A_23_P9362	ENSG00000136930	PSMB7	Proteasome subunit beta type 7 precursor (EC 3.4.25.1) (Proteasome subunit Z) (Macropain chain Z) (Multicatalytic endopeptidase complex chain Z). [Source:Uniprot/SWISSPROT;Acc:Q99436]
A_23_P9501	ENSG00000172590	MRPL52	mitochondrial ribosomal protein L52 isoform e [Source:RefSeq_peptide;Acc:NP_851824]
A_23_P9571	ENSG00000114346	ECT2	ECT2 protein (Epithelial cell transforming sequence 2 oncogene). [Source:Uniprot/SWISSPROT;Acc:Q9H8V3]
A_23_P95810	ENSG00000184363	PKP3	Plakophilin-3. [Source:Uniprot/SWISSPROT;Acc:Q9Y446]
A_23_P96295	ENSG00000126977	MAGEA1	Melanoma-associated antigen 1 (MAGE-1 antigen) (Antigen MZ2-E). [Source:Uniprot/SWISSPROT;Acc:P43355]
A_23_P96478	ENSG00000125363	AMELX	Amelogenin, X isoform precursor. [Source:Uniprot/SWISSPROT;Acc:Q99217]
A_23_P97465	ENSG00000120952	PRAMEF2	PRAME family member 2 [Source:Uniprot/SWISSPROT;Acc:O60811]
A_23_P97700	ENSG00000117289	TXNIP	thioredoxin interacting protein [Source:RefSeq_peptide;Acc:NP_006463]
A_23_P99004	ENSG00000135486	HNRPA1	Heterogeneous nuclear ribonucleoprotein A1 (Helix-destabilizing protein) (Single-strand binding protein) (hnRNP core protein A1). [Source:Uniprot/SWISSPROT;Acc:P09651]
A_23_P9903	ENSG00000168397	ATG4B	ATG4 autophagy related 4 homolog B (S. cerevisiae) [Homo sapiens Cysteine protease APG4B (EC 3.4.22.-) (Autophagy 4 homolog B) (hAPG4B) (Autophagin-1) (Autophagy-related cysteine endopeptidase 1) (AUT-like 1 cysteine endopeptidase).
A_23_P99138	ENSG00000111639	MRPL51	mitochondrial ribosomal protein L51 [Source:RefSeq_peptide;Acc:NP_057581]
A_23_P99324	ENSG00000111057	KRT18	Keratin, type I cytoskeletal 18 (Cytokeratin 18) (K18) (CK 18). [Source:Uniprot/SWISSPROT;Acc:P05783]
A_23_P99754	ENSG00000165496	RPL10L	60S ribosomal protein L10-like. [Source:Uniprot/SWISSPROT;Acc:Q96L21]

## Sheet: 48h_Rapamycin
Agilent Probe ID	Ensembl Gene ID	HGNC Symbol	Description
A_23_P100092	ENSG00000140265	ZSCAN29	zinc finger protein 690 [Source:RefSeq_peptide;Acc:NP_689668]
A_23_P100127	ENSG00000137812	CASC5	Cancer susceptibility candidate 5 (ALL1-fused gene from chromosome 15q14) (AF15q14) (D40/AF15q14 protein). [Source:Uniprot/SWISSPROT;Acc:Q8NG31]
A_23_P100330	ENSG00000184471	C1QTNF8	Complement C1q tumor necrosis factor-related protein 8 precursor. [Source:Uniprot/SWISSPROT;Acc:P60827]
A_23_P100602	ENSG00000141556	TBCD	beta-tubulin cofactor D isoform 1 [Source:RefSeq_peptide;Acc:NP_005984]
A_23_P100892	ENSG00000004142	POLDIP2	Polymerase delta interacting protein 2 (38 kDa DNA polymerase delta interaction protein) (p38). [Source:Uniprot/SWISSPROT;Acc:Q9Y2S7]
A_23_P100925	ENSG00000132507	EIF5A	Eukaryotic translation initiation factor 5A (eIF-5A) (eIF-4D) (Rev- binding factor). [Source:Uniprot/SWISSPROT;Acc:P63241]
A_23_P101434	ENSG00000142405	NALP12	NACHT-, LRR- and PYD-containing protein 12 (PYRIN-containing APAF1- like protein 7) (Monarch-1). [Source:Uniprot/SWISSPROT;Acc:P59046]
A_23_P101983	ENSG00000152049	KCNE4	Potassium voltage-gated channel subfamily E member 4 (Minimum potassium ion channel-related peptide 3) (Potassium channel beta subunit MiRP3) (MinK-related peptide 3). [Source:Uniprot/SWISSPROT;Acc:Q8WWG9]
A_23_P102113	ENSG00000135925	WNT10A	Wnt-10a protein precursor. [Source:Uniprot/SWISSPROT;Acc:Q9GZT5]
A_23_P102937	ENSG00000184900	SUMO3	Small ubiquitin-related modifier 3 precursor (SUMO-3) (Ubiquitin-like protein SMT3A) (SMT3 homolog 1). [Source:Uniprot/SWISSPROT;Acc:P55854]
A_23_P103070	ENSG00000128245	YWHAH	14-3-3 protein eta (Protein AS1). [Source:Uniprot/SWISSPROT;Acc:Q04917]
A_23_P103159	ENSG00000100162	CENPM	Centromere protein M. [Source:Uniprot/SWISSPROT;Acc:Q9NSP4]
A_23_P103951	ENSG00000196352	CD55	Complement decay-accelerating factor precursor (CD55 antigen). [Source:Uniprot/SWISSPROT;Acc:P08174]
A_23_P104086	ENSG00000058453	CROCC	ciliary rootlet coiled-coil, rootletin [Source:RefSeq_peptide;Acc:NP_055490]
A_23_P104188	ENSG00000163435	ELF3	E74-like factor 3 (ets domain transcription factor, epithelial-specific ) [Source:RefSeq_peptide;Acc:NP_004424]
A_23_P104318	ENSG00000168209	DDIT4	RTP801 [Source:RefSeq_peptide;Acc:NP_061931]
A_23_P104589	ENSG00000172725	CORO1B	Coronin-1B (Coronin-2). [Source:Uniprot/SWISSPROT;Acc:Q9BR76]
A_23_P104651	ENSG00000146670	CDCA5	Sororin (Cell division cycle associated 5) (p35). [Source:Uniprot/SWISSPROT;Acc:Q96FF9]
A_23_P104668	ENSG00000110025	SNX15	Sorting nexin-15. [Source:Uniprot/SWISSPROT;Acc:Q9NRS6]
A_23_P104804	ENSG00000109906	ZBTB16	Zinc finger and BTB domain containing protein 16 (Zinc finger protein PLZF) (Promyelocytic leukemia zinc finger protein) (Zinc finger protein 145). [Source:Uniprot/SWISSPROT;Acc:Q05516]
A_23_P104892	ENSG00000110321	EIF4G2	Eukaryotic translation initiation factor 4 gamma 2 (eIF-4-gamma 2) (eIF-4G 2) (eIF4G 2) (p97) (Death associated protein 5) (DAP-5). [Source:Uniprot/SWISSPROT;Acc:P78344]
A_23_P105088	ENSG00000183734	ASCL2	Achaete-scute homolog 2 (HASH2). [Source:Uniprot/SWISSPROT;Acc:Q99929]
A_23_P105138	ENSG00000121691	CAT	Catalase (EC 1.11.1.6). [Source:Uniprot/SWISSPROT;Acc:P04040]
A_23_P105900	ENSG00000118903	BTF3L1	Transcription factor BTF3 homolog 1. [Source:Uniprot/SWISSPROT;Acc:Q13890]
A_23_P106702	ENSG00000140988	RPS2	40S ribosomal protein S2 (S4) (LLRep3 protein). [Source:Uniprot/SWISSPROT;Acc:P15880]
A_23_P106761	ENSG00000102879	CORO1A	Coronin-1A (Coronin-like protein p57) (Coronin-like protein A) (CLIPINA) (Tryptophan aspartate-containing coat protein) (TACO). [Source:Uniprot/SWISSPROT;Acc:P31146]
A_23_P106887	ENSG00000089280	FUS	RNA-binding protein FUS (Oncogene FUS) (Oncogene TLS) (Translocated in liposarcoma protein) (POMp75) (75 kDa DNA-pairing protein). [Source:Uniprot/SWISSPROT;Acc:P35637]
A_23_P107412	ENSG00000185624	P4HB	Protein disulfide-isomerase precursor (EC 5.3.4.1) (PDI) (Prolyl 4- hydroxylase beta subunit) (Cellular thyroid hormone binding protein) (p55). [Source:Uniprot/SWISSPROT;Acc:P07237]
A_23_P107421	ENSG00000167900	TK1	Thymidine kinase, cytosolic (EC 2.7.1.21). [Source:Uniprot/SWISSPROT;Acc:P04183]
A_23_P107881	ENSG00000188868	ZNF563	zinc finger protein 563 [Source:RefSeq_peptide;Acc:NP_660319]
A_23_P107942	ENSG00000142528	ZNF473	Zinc finger protein 473 (Zinc finger protein 100 homolog) (Zfp-100). [Source:Uniprot/SWISSPROT;Acc:Q8WTR7]
A_23_P107994	ENSG00000130748	TMEM160	Transmembrane protein 160
A_23_P10807	ENSG00000182247	UBE2E2	Ubiquitin-conjugating enzyme E2 E2 (EC 6.3.2.19) (Ubiquitin-protein ligase E2) (Ubiquitin carrier protein E2) (UbcH8). [Source:Uniprot/SWISSPROT;Acc:Q96LR5]
A_23_P108124	ENSG00000178386	ZNF223	Zinc finger protein 223. [Source:Uniprot/SWISSPROT;Acc:Q9UK11]
A_23_P108221	ENSG00000178093	TSSK6	serine/threonine protein kinase SSTK [Source:RefSeq_peptide;Acc:NP_114426]
A_23_P108326	ENSG00000160113	NR2F6	Orphan nuclear receptor EAR-2 (V-erbA-related protein EAR-2). [Source:Uniprot/SWISSPROT;Acc:P10588]
A_23_P109235	ENSG00000125970	RALY	RNA-binding protein Raly (hnRNP associated with lethal yellow homolog) (Autoantigen p542). [Source:Uniprot/SWISSPROT;Acc:Q9UKM9]
A_23_P109269	ENSG00000130702	LAMA5	Laminin alpha-5 chain precursor. [Source:Uniprot/SWISSPROT;Acc:O15230]
A_23_P109382	ENSG00000063515	GSCL	Homeobox protein goosecoid-like (GSC-2). [Source:Uniprot/SWISSPROT;Acc:O15499]
A_23_P109539	ENSG00000179750	APOBEC3B	Probable DNA dC->dU editing enzyme APOBEC-3B (EC 3.5.4.-) (Phorbolin- 1-related protein) (Phorbolin-2/3). [Source:Uniprot/SWISSPROT;Acc:Q9UH17]
A_23_P110062	ENSG00000145191	EIF2B5	Translation initiation factor eIF-2B epsilon subunit (eIF-2B GDP-GTP exchange factor). [Source:Uniprot/SWISSPROT;Acc:Q13144]
A_23_P110685	ENSG00000113739	STC2	Stanniocalcin-2 precursor (STC-2) (Stanniocalcin-related protein) (STCRP) (STC-related protein). [Source:Uniprot/SWISSPROT;Acc:O76061]
A_23_P111000	ENSG00000112082	PSMB9	Proteasome subunit beta type 9 precursor (EC 3.4.25.1) (Proteasome chain 7) (Macropain chain 7) (Multicatalytic endopeptidase complex chain 7) (RING12 protein) (Low molecular mass protein 2). [Source:Uniprot/SWISSPROT;Acc:P28065]
A_23_P11175	ENSG00000147027	TMEM47	Transmembrane protein 47 (Transmembrane 4 superfamily member 10). [Source:Uniprot/SWISSPROT;Acc:Q9BQJ4]
A_23_P112201	ENSG00000107077	JMJD2C	Jumonji domain containing protein 2C (Gene amplified in squamous cell carcinoma 1 protein) (GASC-1 protein). [Source:Uniprot/SWISSPROT;Acc:Q9H3R0]
A_23_P112397	ENSG00000159069	FBXW5	F-box/WD-repeat protein 5 (F-box and WD-40 domain protein 5). [Source:Uniprot/SWISSPROT;Acc:Q969U6]
A_23_P112493	ENSG00000167113	COQ4	Ubiquinone biosynthesis protein COQ4 homolog (Coenzyme Q biosynthesis protein 4 homolog). [Source:Uniprot/SWISSPROT;Acc:Q9Y3A0]
A_23_P112529	ENSG00000196152	ZNF79	Zinc finger protein 79 (ZNFpT7) (Fragment). [Source:Uniprot/SWISSPROT;Acc:Q15937]
A_23_P112859	ENSG00000170373	CST1	Cystatin SN precursor (Salivary cystatin SA-1) (Cystain SA-I). [Source:Uniprot/SWISSPROT;Acc:P01037]
A_23_P113819	ENSG00000108298	RPL19	60S ribosomal protein L19. [Source:Uniprot/SWISSPROT;Acc:P84098]
A_23_P114232	ENSG00000123131	PRDX4	Peroxiredoxin 4 (EC 1.11.1.15) (Prx-IV) (Thioredoxin peroxidase AO372) (Thioredoxin-dependent peroxide reductase A0372) (Antioxidant enzyme AOE372) (AOE37-2). [Source:Uniprot/SWISSPROT;Acc:Q13162]
A_23_P114275	ENSG00000101856	PGRMC1	Membrane associated progesterone receptor component 1 (mPR). [Source:Uniprot/SWISSPROT;Acc:O00264]
A_23_P115377	ENSG00000197409	HIST1H3D	Histone H3.1 [Source:Uniprot/SWISSPROT;Acc:P68431]
A_23_P115692	ENSG00000059915	PSD	pleckstrin and Sec7 domain containing [Source:RefSeq_peptide;Acc:NP_002770]
A_23_P115872	ENSG00000138180	CEP55	Centrosomal protein of 55 kDa (Up-regulated in colon cancer 6). [Source:Uniprot/SWISSPROT;Acc:Q53EZ4]
A_23_P116344	ENSG00000172769	OR5B3	Olfactory receptor 5B3 (Olfactory receptor OR11-239). [Source:Uniprot/SWISSPROT;Acc:Q8NH48]
A_23_P116557	ENSG00000168961	LGALS9	Galectin-9 (HOM-HD-21) (Ecalectin). [Source:Uniprot/SWISSPROT;Acc:O00182]
A_23_P116587	ENSG00000198891	OMP	Olfactory marker protein (Olfactory neuronal specific protein). [Source:Uniprot/SWISSPROT;Acc:P47874]
A_23_P117416	ENSG00000185024	BRF1	Transcription factor IIIB 90 kDa subunit (TFIIIB90) (hTFIIIB90) (B- related factor 1) (BRF-1) (hBRF) (TATA box-binding protein-associated factor, RNA polymerase III, subunit 2) (TAF3B2). [Source:Uniprot/SWISSPROT;Acc:Q92994]
A_23_P117599	ENSG00000100591	AHSA1	Activator of 90 kDa heat shock protein ATPase homolog 1 (AHA1) (p38). [Source:Uniprot/SWISSPROT;Acc:O95433]
A_23_P117721	ENSG00000184779	RPS17	40S ribosomal protein S17. [Source:Uniprot/SWISSPROT;Acc:P08708]
A_23_P117767	ENSG00000140365	COMMD4	COMM domain containing protein 4. [Source:Uniprot/SWISSPROT;Acc:Q9H0A8]
A_23_P117794	ENSG00000128973	CLN6	Ceroid-lipofuscinosis neuronal protein 6 (Protein CLN6). [Source:Uniprot/SWISSPROT;Acc:Q9NWW5]
A_23_P117852	ENSG00000166803	KIAA0101	HCV NS5A-transactivated protein 9 (L5). [Source:Uniprot/SWISSPROT;Acc:Q15004]
A_23_P118038	ENSG00000102898	NUTF2	Nuclear transport factor 2 (NTF-2) (Placental protein 15) (PP15). [Source:Uniprot/SWISSPROT;Acc:P61970]
A_23_P118174	ENSG00000166851	PLK1	Serine/threonine-protein kinase PLK1 (EC 2.7.1.37) (Polo-like kinase 1) (PLK-1) (Serine/threonine-protein kinase 13) (STPK13). [Source:Uniprot/SWISSPROT;Acc:P53350]
A_23_P118435	ENSG00000180283	SUMO2	Small ubiquitin-related modifier 2 precursor (SUMO-2) (Ubiquitin-like protein SMT3B) (SMT3 homolog 2) (Sentrin-2) (HSMT3). [Source:Uniprot/SWISSPROT;Acc:P61956]
A_23_P119130	ENSG00000105372	RPS19	40S ribosomal protein S19. [Source:Uniprot/SWISSPROT;Acc:P39019]
A_23_P119141	ENSG00000079999	KEAP1	Kelch-like ECH-associated protein 1 (Cytosolic inhibitor of Nrf2) (Kelch-like protein 19). [Source:Uniprot/SWISSPROT;Acc:Q14145]
A_23_P119196	ENSG00000127528	KLF2	Kruppel-like factor 2 (Lung kruppel-like factor). [Source:Uniprot/SWISSPROT;Acc:Q9Y5W3]
A_23_P11995	ENSG00000117450	PRDX1	Peroxiredoxin 1 (EC 1.11.1.15) (Thioredoxin peroxidase 2) (Thioredoxin-dependent peroxide reductase 2) (Proliferation-associated protein PAG) (Natural killer cell enhancing factor A) (NKEF-A). [Source:Uniprot/SWISSPROT;Acc:Q06830]
A_23_P120227	ENSG00000185082	LBH	likely ortholog of mouse limb-bud and heart gene (LBH), mRNA [Source:RefSeq_dna;Acc:NM_030915]
A_23_P120566	ENSG00000125844	RRBP1	Ribosome-binding protein 1 (Ribosome receptor protein) (180 kDa ribosome receptor homolog) (ES/130 related protein). [Source:Uniprot/SWISSPROT;Acc:Q9P2E9]
A_23_P1206	ENSG00000138326	RPS24	40S ribosomal protein S24. [Source:Uniprot/SWISSPROT;Acc:P62847]
A_23_P120950	ENSG00000196419	XRCC6	ATP-dependent DNA helicase II, 70 kDa subunit (Lupus Ku autoantigen protein p70) (Ku70) (70 kDa subunit of Ku antigen) (Thyroid-lupus autoantigen) (TLAA) (CTC box binding factor 75 kDa subunit) (CTCBF) (CTC75). [Source:Uniprot/SWISSPROT;Acc:P12956]
A_23_P121051	ENSG00000114054	PCCB	Propionyl-CoA carboxylase beta chain, mitochondrial precursor (EC 6.4.1.3) (PCCase beta subunit) (Propanoyl-CoA:carbon dioxide ligase beta subunit). [Source:Uniprot/SWISSPROT;Acc:P05166]
A_23_P121215	ENSG00000134072	CAMK1	Calcium/calmodulin-dependent protein kinase type 1 (EC 2.7.1.123) (CaM kinase I) (CaM-KI) (CaM kinase I alpha) (CaMKI-alpha). [Source:Uniprot/SWISSPROT;Acc:Q14012]
A_23_P121250	ENSG00000156976	EIF4A2	Eukaryotic initiation factor 4A-II (eIF4A-II) (eIF-4A-II). [Source:Uniprot/SWISSPROT;Acc:Q14240]
A_23_P121264	ENSG00000173366	PTK9L	Toll-like receptor 9 precursor (CD289 antigen). [Source:Uniprot/SWISSPROT;Acc:Q9NR96]
A_23_P12133	ENSG00000122406	RPL5	60S ribosomal protein L5. [Source:Uniprot/SWISSPROT;Acc:P46777]
A_23_P121716	ENSG00000138772	ANXA3	Annexin A3 (Annexin III) (Lipocortin III) (Placental anticoagulant protein III) (PAP-III) (35-alpha calcimedin) (Inositol 1,2-cyclic phosphate 2-phosphohydrolase). [Source:Uniprot/SWISSPROT;Acc:P12429]
A_23_P121926	ENSG00000198865	SEPP1	Selenoprotein P precursor (SeP). [Source:Uniprot/SWISSPROT;Acc:P49908]
A_23_P12196	ENSG00000158246	FAM46B	family with sequence similarity 46, member B [Source:Uniprot/SWISSPROT;Acc:Q96A09]
A_23_P122098	ENSG00000118322	ATP10B	Potential phospholipid-transporting ATPase VB (EC 3.6.3.1). [Source:Uniprot/SWISSPROT;Acc:O94823]
A_23_P122228	ENSG00000145494	NDUFS6	NADH-ubiquinone oxidoreductase 13 kDa-A subunit, mitochondrial precursor (EC 1.6.5.3) (EC 1.6.99.3) (Complex I-13KD-A) (CI-13KD-A). [Source:Uniprot/SWISSPROT;Acc:O75380]
A_23_P122350	ENSG00000164379	FOXQ1	Forkhead box protein Q1 (Hepatocyte nuclear factor 3 forkhead homolog 1) (HNF-3/forkhead-like protein 1) (HFH-1). [Source:Uniprot/SWISSPROT;Acc:Q9C009]
A_23_P123125	ENSG00000136280	CCM2	cerebral cavernous malformation 2 isoform 2 [Source:RefSeq_peptide;Acc:NP_113631]
A_23_P123330	ENSG00000156482	RPL30	60S ribosomal protein L30. [Source:Uniprot/SWISSPROT;Acc:P62888]
A_23_P124065	ENSG00000141385	AFG3L2	AFG3-like protein 2 (EC 3.4.24.-) (Paraplegin-like protein). [Source:Uniprot/SWISSPROT;Acc:Q9Y4W6]
A_23_P124095	ENSG00000178372	CALML5	Calmodulin-like protein 5 (Calmodulin-like skin protein). [Source:Uniprot/SWISSPROT;Acc:Q9NZT1]
A_23_P124417	ENSG00000169679	BUB1	Mitotic checkpoint serine/threonine-protein kinase BUB1 (EC 2.7.1.37) (hBUB1) (BUB1A). [Source:Uniprot/SWISSPROT;Acc:O43683]
A_23_P124470	ENSG00000168439	STIP1	Stress-induced-phosphoprotein 1 (STI1) (Hsc70/Hsp90-organizing protein) (Hop) (Transformation-sensitive protein IEF SSP 3521). [Source:Uniprot/SWISSPROT;Acc:P31948]
A_23_P124619	ENSG00000189334	S100A14	S100 calcium-binding protein A14 (S114). [Source:Uniprot/SWISSPROT;Acc:Q9HCY8]
A_23_P124905	ENSG00000171246	NPTX1	Neuronal pentraxin-1 precursor (NP1) (Neuronal pentraxin I) (NP-I). [Source:Uniprot/SWISSPROT;Acc:Q15818]
A_23_P125117	ENSG00000185909	KLHDC8B	Kelch domain-containing protein 8B [Source:Uniprot/SWISSPROT;Acc:Q8IXV7]
A_23_P125658	ENSG00000124487	DDX3X	DEAD-box protein 3, X-chromosomal (Helicase-like protein 2) (HLP2) (DEAD-box, X isoform). [Source:Uniprot/SWISSPROT;Acc:O00571]
A_23_P125749	ENSG00000166432	ZMAT1	zinc finger, matrin type 1 isoform 3 [Source:RefSeq_peptide;Acc:NP_115817]
A_23_P126162	ENSG00000121905	HPCA	Neuron specific calcium-binding protein hippocalcin (Calcium-binding protein BDR-2). [Source:Uniprot/SWISSPROT;Acc:P84074]
A_23_P126291	ENSG00000182225	SNRPE	Small nuclear ribonucleoprotein E (snRNP-E) (Sm protein E) (Sm-E) (SmE). [Source:Uniprot/SWISSPROT;Acc:P62304]
A_23_P12675	ENSG00000197746	PSAP	Proactivator polypeptide precursor [Contains: Saposin A (Protein A); Saposin B-Val; Saposin B (Sphingolipid activator protein 1) (SAP-1) (Cerebroside sulfate activator) (CSAct) (Dispersin) (Sulfatide/GM1 activator); Saposin C (Co-beta-glucosidase) (A1 act [Source:Uniprot/SWISSPROT;Acc:P07602]
A_23_P127608	ENSG00000137648	TMPRSS4	Transmembrane protease, serine 4 (EC 3.4.21.-) (Membrane-type serine protease 2) (MT-SP2). [Source:Uniprot/SWISSPROT;Acc:Q9NRS4]
A_23_P127789	ENSG00000124942	AHNAK	Neuroblast differentiation associated protein AHNAK (Desmoyokin) (Fragments). [Source:Uniprot/SWISSPROT;Acc:Q09666]
A_23_P127824	ENSG00000130595	TNNT3	Mitochondrial 39S ribosomal protein L23 (L23mt) (MRP-L23) (L23 mitochondrial-related protein) (Ribosomal protein L23-like). [Source:Uniprot/SWISSPROT;Acc:Q16540]
A_23_P127839	ENSG00000149050	ZNF214	Zinc finger protein 214 (BWSCR2 associated zinc-finger protein 1) (BAZ 1). [Source:Uniprot/SWISSPROT;Acc:Q9UL59]
A_23_P128036	ENSG00000166986	MARS	Methionyl-tRNA synthetase (EC 6.1.1.10) (Methionine--tRNA ligase) (MetRS). [Source:Uniprot/SWISSPROT;Acc:P56192]
A_23_P128155	ENSG00000167553	TUBA1C	Tubulin alpha-6 chain (Alpha-tubulin 6). [Source:Uniprot/SWISSPROT;Acc:Q9BQE3]
A_23_P129167	ENSG00000140459	CYP11A1	Cytochrome P450 11A1, mitochondrial precursor (EC 1.14.15.6) (CYPXIA1) (P450(scc)) (Cholesterol side-chain cleavage enzyme) (Cholesterol desmolase). [Source:Uniprot/SWISSPROT;Acc:P05108]
A_23_P12989	ENSG00000126432	PRDX5	Peroxiredoxin 5, mitochondrial precursor (EC 1.11.1.15) (Prx-V) (Peroxisomal antioxidant enzyme) (PLP) (Thioredoxin reductase) (Thioredoxin peroxidase PMP20) (Antioxidant enzyme B166) (AOEB166) (TPx type VI) (Liver tissue 2D-page spot 71B) (Alu corepresso [Source:Uniprot/SWISSPROT;Acc:P30044]
A_23_P130669	ENSG00000079805	DNM2	Dynamin-2 (EC 3.6.5.5). [Source:Uniprot/SWISSPROT;Acc:P50570]
A_23_P131128	ENSG00000196437	ZNF569	zinc finger protein 569 [Source:RefSeq_peptide;Acc:NP_689697]
A_23_P131202	ENSG00000144485	HES6	Transcription cofactor HES-6 (Hairy and enhancer of split 6) (C- HAIRY1). [Source:Uniprot/SWISSPROT;Acc:Q96HZ4]
A_23_P131375	ENSG00000162976	PQLC3	PQ loop repeat containing 3 [Source:RefSeq_peptide;Acc:NP_689604]
A_23_P131676	ENSG00000144476	CMKOR1	G-protein coupled receptor RDC1 homolog (Chemokine orphan receptor 1). [Source:Uniprot/SWISSPROT;Acc:P25106]
A_23_P131764	ENSG00000101150	TPD52L2	Tumor protein D54 (hD54) (Tumor protein D52-like 2). [Source:Uniprot/SWISSPROT;Acc:O43399]
A_23_P131866	ENSG00000087586	STK6	Serine/threonine-protein kinase 6 (EC 2.7.1.37) (Serine/threonine kinase 15) (Aurora/IPL1-related kinase 1) (Aurora-related kinase 1) (hARK1) (Aurora-A) (Breast-tumor-amplified kinase). [Source:Uniprot/SWISSPROT;Acc:O14965]
A_23_P132195	ENSG00000198263	SLC7A9	B(0,+)-type amino acid transporter 1 (B(0,+)AT) (Glycoprotein- associated amino acid transporter b0,+AT1). [Source:Uniprot/SWISSPROT;Acc:P82251]
A_23_P133263	ENSG00000112972	HMGCS1	Hydroxymethylglutaryl-CoA synthase, cytoplasmic (EC 2.3.3.10) (HMG-CoA synthase) (3-hydroxy-3-methylglutaryl coenzyme A synthase). [Source:Uniprot/SWISSPROT;Acc:Q01581]
A_23_P13344	ENSG00000186676	EEF1G	Elongation factor 1-gamma (EF-1-gamma) (eEF-1B gamma). [Source:Uniprot/SWISSPROT;Acc:P26641]
A_23_P133506	ENSG00000146094	DOK3	Docking protein 3 (Downstream of tyrosine kinase 3). [Source:Uniprot/SWISSPROT;Acc:Q7L591]
A_23_P133656	ENSG00000112769	LAMA4	Laminin alpha-4 chain precursor. [Source:Uniprot/SWISSPROT;Acc:Q16363]
A_23_P134426	ENSG00000136235	GPNMB	Transmembrane glycoprotein NMB precursor (Transmembrane glycoprotein HGFIN). [Source:Uniprot/SWISSPROT;Acc:Q14956]
A_23_P134910	ENSG00000137563	GGH	Gamma-glutamyl hydrolase precursor (EC 3.4.19.9) (Gamma-Glu-X carboxypeptidase) (Conjugase) (GH). [Source:Uniprot/SWISSPROT;Acc:Q92820]
A_23_P135364	ENSG00000168393	DTYMK	Thymidylate kinase (EC 2.7.4.9) (dTMP kinase). [Source:Uniprot/SWISSPROT;Acc:P23919]
A_23_P135769	ENSG00000075624	ACTB	Actin, cytoplasmic 1 (Beta-actin). [Source:Uniprot/SWISSPROT;Acc:P60709]
A_23_P136174	ENSG00000198223	CSF2RA	Granulocyte-macrophage colony-stimulating factor receptor alpha chain precursor (GM-CSF-R-alpha) (GMR) (CDw116) (CD116 antigen). [Source:Uniprot/SWISSPROT;Acc:P15509]
A_23_P136629	ENSG00000173175	ADCY5	Adenylate cyclase type V (EC 4.6.1.1) (ATP pyrophosphate-lyase 5) (Adenylyl cyclase 5) (Fragment). [Source:Uniprot/SWISSPROT;Acc:O95622]
A_23_P137391	ENSG00000074800	ENO1	Alpha enolase (EC 4.2.1.11) (2-phospho-D-glycerate hydro-lyase) (Non- neural enolase) (NNE) (Enolase 1) (Phosphopyruvate hydratase) (C-myc promoter-binding protein) (MBP-1) (MPB-1) (Plasminogen-binding protein). [Source:Uniprot/SWISSPROT;Acc:P06733]
A_23_P137856	ENSG00000185499	MUC1	MUC1 mucin isoform 1 precursor [Source:RefSeq_peptide;Acc:NP_002447]
A_23_P138507	ENSG00000170312	CDC2	Cell division control protein 2 homolog (EC 2.7.1.37) (p34 protein kinase) (Cyclin-dependent kinase 1) (CDK1). [Source:Uniprot/SWISSPROT;Acc:P06493]
A_23_P138545	ENSG00000176986	SEC24C	Protein transport protein Sec24C (SEC24-related protein C). [Source:Uniprot/SWISSPROT;Acc:P53992]
A_23_P13897	ENSG00000111640	GAPDH	Glyceraldehyde-3-phosphate dehydrogenase, liver (EC 1.2.1.12) (GAPDH). [Source:Uniprot/SWISSPROT;Acc:P04406]
A_23_P139388	ENSG00000048649	HBXAP	Hepatitis B virus X associated protein (HBV pX associated protein 8) (Remodeling and spacing factor 1) (Rsf-1) (p325 subunit of RSF chromatin remodelling complex). [Source:Uniprot/SWISSPROT;Acc:Q96T23]
A_23_P139509	ENSG00000087502	ERGIC2	Endoplasmic reticulum-Golgi intermediate compartment protein 2 [Source:RefSeq_peptide;Acc:NP_057654]
A_23_P139547	ENSG00000167552	TUBA1A	Tubulin alpha-3 chain (Alpha-tubulin 3) (Tubulin B-alpha-1). [Source:Uniprot/SWISSPROT;Acc:Q71U36]
A_23_P139619	ENSG00000170442	KRTHB6	Keratin, type II cuticular Hb6 (Hair keratin, type II Hb6) (ghHb6). [Source:Uniprot/SWISSPROT;Acc:O43790]
A_23_P139687	ENSG00000139055	ERP27	Endoplasmic reticulum resident protein ERp27 precursor [Source:Uniprot/SWISSPROT;Acc:Q96DN0]
A_23_P140960	ENSG00000004779	NDUFAB1	Acyl carrier protein, mitochondrial precursor (ACP) (NADH-ubiquinone oxidoreductase 9.6 kDa subunit) (CI-SDAP). [Source:Uniprot/SWISSPROT;Acc:O14561]
A_23_P141028	ENSG00000131143	COX4I1	Cytochrome c oxidase subunit IV isoform 1, mitochondrial precursor (EC 1.9.3.1) (COX IV-1) (Cytochrome c oxidase polypeptide IV). [Source:Uniprot/SWISSPROT;Acc:P13073]
A_23_P141405	ENSG00000121054	NME2	Nucleoside diphosphate kinase B (EC 2.7.4.6) (NDK B) (NDP kinase B) (nm23-H2) (C-myc purine-binding transcription factor PUF). [Source:Uniprot/SWISSPROT;Acc:P22392]
A_23_P141853	ENSG00000130725	UBE2M	Ubiquitin-conjugating enzyme E2 M (EC 6.3.2.19) (Ubiquitin-protein ligase M) (Ubiquitin carrier protein M) (Nedd8-conjugating enzyme Ubc12). [Source:Uniprot/SWISSPROT;Acc:P61081]
A_23_P142039	ENSG00000132005	RFX1	MHC class II regulatory factor RFX1 (RFX) (Enhancer factor C) (EF-C). [Source:Uniprot/SWISSPROT;Acc:P22670]
A_23_P142146	ENSG00000063177	RPL18	60S ribosomal protein L18. [Source:Uniprot/SWISSPROT;Acc:Q07020]
A_23_P142726	ENSG00000197756	RPL37A	60S ribosomal protein L37a. [Source:Uniprot/SWISSPROT;Acc:P61513]
A_23_P143207	ENSG00000175063	UBE2C	Ubiquitin-conjugating enzyme E2 C (EC 6.3.2.19) (Ubiquitin-protein ligase C) (Ubiquitin carrier protein C) (UbcH10). [Source:Uniprot/SWISSPROT;Acc:O00762]
A_23_P143417	ENSG00000125995	C20orf52	Uncharacterized protein C20orf52. [Source:Uniprot/SWISSPROT;Acc:P60602]
A_23_P14358	ENSG00000142208	AKT1	RAC-alpha serine/threonine-protein kinase (EC 2.7.1.37) (RAC-PK-alpha) (Protein kinase B) (PKB) (C-AKT). [Source:Uniprot/SWISSPROT;Acc:P31749]
A_23_P144497	ENSG00000145425	RPS3A	40S ribosomal protein S3a. [Source:Uniprot/SWISSPROT;Acc:P61247]
A_23_P144861	ENSG00000070808	CAMK2A	Calcium/calmodulin-dependent protein kinase type II alpha chain (EC 2.7.1.123) (CaM-kinase II alpha chain) (CaM kinase II alpha subunit) (CaMK-II alpha subunit). [Source:Uniprot/SWISSPROT;Acc:Q9UQM7]
A_23_P145074	ENSG00000146278	PNRC1	Proline-rich nuclear receptor coactivator 1 (Proline-rich protein 2) (B4-2 protein). [Source:Uniprot/SWISSPROT;Acc:Q12796]
A_23_P145085	ENSG00000096384	HSP90AB1	Heat shock protein HSP 90-beta (HSP 84) (HSP 90). [Source:Uniprot/SWISSPROT;Acc:P08238]
A_23_P145264	ENSG00000137403	HLA-F	HLA class I histocompatibility antigen, alpha chain F precursor (HLA F antigen) (Leukocyte antigen F) (CDA12). [Source:Uniprot/SWISSPROT;Acc:P30511]
A_23_P145341	ENSG00000196101	HLA-DRB3	HLA class II histocompatibility antigen, DRB3-1 beta chain precursor (MHC class I antigen DRB3*1). [Source:Uniprot/SWISSPROT;Acc:P79483]
A_23_P14537	ENSG00000170348	TMED10	Transmembrane emp24 domain-containing protein 10 precursor [Source:Uniprot/SWISSPROT;Acc:P49755]
A_23_P145935	ENSG00000106123	EPHB6	Ephrin type-B receptor 6 precursor (Tyrosine-protein kinase-defective receptor EPH-6) (HEP). [Source:Uniprot/SWISSPROT;Acc:O15197]
A_23_P146284	ENSG00000104549	SQLE	Squalene monooxygenase (EC 1.14.99.7) (Squalene epoxidase) (SE). [Source:Uniprot/SWISSPROT;Acc:Q14534]
A_23_P146305	ENSG00000177335	C8orf31	Uncharacterized protein C8orf31. [Source:Uniprot/SPTREMBL;Acc:Q8N9H6]
A_23_P146644	ENSG00000182718	ANXA2	Annexin A2 (Annexin II) (Lipocortin II) (Calpactin I heavy chain) (Chromobindin-8) (p36) (Protein I) (Placental anticoagulant protein IV) (PAP-IV). [Source:Uniprot/SWISSPROT;Acc:P07355]
A_23_P147106	ENSG00000198113	C9orf167	Novel protein (FLJ20245). [Source:Uniprot/SPTREMBL;Acc:A2BFA4]
A_23_P147887	ENSG00000177600	RPLP2	60S acidic ribosomal protein P2. [Source:Uniprot/SWISSPROT;Acc:P05387]
A_23_P148095	ENSG00000176101	SSNA1	Sjogren's syndrome nuclear autoantigen 1 (Nuclear autoantigen of 14 kDa). [Source:Uniprot/SWISSPROT;Acc:O43805]
A_23_P148297	ENSG00000131171	SH3BGRL	SH3 domain-binding glutamic acid-rich-like protein. [Source:Uniprot/SWISSPROT;Acc:O75368]
A_23_P149281	ENSG00000142627	EPHA2	Ephrin type-A receptor 2 precursor (EC 2.7.1.112) (Tyrosine-protein kinase receptor ECK) (Epithelial cell kinase). [Source:Uniprot/SWISSPROT;Acc:P29317]
A_23_P150619	ENSG00000110171	TRIM3	Tripartite motif protein 3 (RING finger protein 22) (Brain-expressed RING finger protein) (RING finger protein 97). [Source:Uniprot/SWISSPROT;Acc:O75382]
A_23_P150667	ENSG00000121621	KIF18A	Kinesin family member 18A. [Source:Uniprot/SWISSPROT;Acc:Q8NI77]
A_23_P151075	ENSG00000111348	ARHGDIB	Rho GDP-dissociation inhibitor 2 (Rho GDI 2) (Rho-GDI beta) (Ly-GDI). [Source:Uniprot/SWISSPROT;Acc:P52566]
A_23_P151150	ENSG00000111206	FOXM1	Forkhead box protein M1 (Forkhead-related protein FKHL16) (Hepatocyte nuclear factor 3 forkhead homolog 11) (HNF-3/fork-head homolog 11) (HFH-11) (Winged helix factor from INS-1 cells) (M-phase phosphoprotein 2) (MPM-2 reactive phosphoprotein 2) (Transcri [Source:Uniprot/SWISSPROT;Acc:Q08050]
A_23_P1513	ENSG00000110697	PITPNM1	phosphatidylinositol transfer protein, membrane-associated [Source:RefSeq_peptide;Acc:NP_004901]
A_23_P151321	ENSG00000089009	RPL6	60S ribosomal protein L6 (TAX-responsive enhancer element binding protein 107) (TAXREB107) (Neoplasm-related protein C140). [Source:Uniprot/SWISSPROT;Acc:Q02878]
A_23_P151497	ENSG00000166166	C14orf172	tRNA (adenine-N(1)-)-methyltransferase catalytic subunit TRM61 [Source:Uniprot/SWISSPROT;Acc:Q96FX7]
A_23_P152516	ENSG00000132475	H3F3B	Histone H3.3. [Source:Uniprot/SWISSPROT;Acc:P84243]
A_23_P152548	ENSG00000121064	SCPEP1	Retinoid-inducible serine carboxypeptidase precursor (EC 3.4.16.-) (Serine carboxypeptidase 1). [Source:Uniprot/SWISSPROT;Acc:Q9HB40]
A_23_P152804	ENSG00000011052	NME1	Nucleoside diphosphate kinase A (EC 2.7.4.6) (NDK A) (NDP kinase A) (Tumor metastatic process-associated protein) (Metastasis inhibition factor nm23) (nm23-H1) (Granzyme A-activated DNase) (GAAD). [Source:Uniprot/SWISSPROT;Acc:P15531]
A_23_P153236	ENSG00000130724	CHMP2A	Charged multivesicular body protein 2a (Chromatin modifying protein 2a) (CHMP2a) (Vacuolar protein sorting 2-1) (Vps2-1) (hVps2-1) (Putative breast adenocarcinoma marker BC-2). [Source:Uniprot/SWISSPROT;Acc:O43633]
A_23_P153540	ENSG00000105523	FAM83E	family with sequence similarity 83, member E [Source:RefSeq_peptide;Acc:NP_060178]
A_23_P153827	ENSG00000130382	MLLT1	ENL protein. [Source:Uniprot/SWISSPROT;Acc:Q03111]
A_23_P154068	ENSG00000127824	TUBA1	Tubulin alpha-1 chain (Alpha-tubulin 1) (Testis-specific alpha- tubulin) (Tubulin H2-alpha). [Source:Uniprot/SWISSPROT;Acc:P68366]
A_23_P154665	ENSG00000088832	FKBP1A	FK506-binding protein 1A (EC 5.2.1.8) (Peptidyl-prolyl cis-trans isomerase) (PPIase) (Rotamase) (12 kDa FKBP) (FKBP-12) (Immunophilin FKBP12). [Source:Uniprot/SWISSPROT;Acc:P62942]
A_23_P154675	ENSG00000125835	SNRPB	Small nuclear ribonucleoprotein associated proteins B and B' (snRNP-B) (Sm protein B/B') (Sm-B/Sm-B') (SmB/SmB'). [Source:Uniprot/SWISSPROT;Acc:P14678]
A_23_P154745	ENSG00000101439	CST3	Cystatin C precursor (Neuroendocrine basic polypeptide) (Gamma-trace) (Post-gamma-globulin). [Source:Uniprot/SWISSPROT;Acc:P01034]
A_23_P154766	ENSG00000149599	DUSP15	Dual specificity protein phosphatase 15 (EC 3.1.3.48) (EC 3.1.3.16). [Source:Uniprot/SWISSPROT;Acc:Q9H1R2]
A_23_P15478	ENSG00000065320	NTN1	Netrin-1 precursor. [Source:Uniprot/SWISSPROT;Acc:O95631]
A_23_P154832	ENSG00000154723	ATP5J	ATP synthase coupling factor 6, mitochondrial precursor (EC 3.6.3.14) (ATPase subunit F6). [Source:Uniprot/SWISSPROT;Acc:P18859]
A_23_P155079	ENSG00000100156	SLC16A8	Monocarboxylate transporter 3 (MCT 3). [Source:Uniprot/SWISSPROT;Acc:O95907]
A_23_P15511	ENSG00000108654	DDX5	Probable RNA-dependent helicase p68 (DEAD-box protein p68) (DEAD-box protein 5). [Source:Uniprot/SWISSPROT;Acc:P17844]
A_23_P155765	ENSG00000164104	HMGB2	High mobility group protein 2 (HMG-2). [Source:Uniprot/SWISSPROT;Acc:P26583]
A_23_P156722	ENSG00000196444	HLA-DRB5	HLA class II histocompatibility antigen, DR-1 beta chain precursor (Clone P2-beta-3). [Source:Uniprot/SWISSPROT;Acc:P01912]
A_23_P15705	ENSG00000142507	PSMB6	Proteasome subunit beta type 6 precursor (EC 3.4.25.1) (Proteasome delta chain) (Macropain delta chain) (Multicatalytic endopeptidase complex delta chain) (Proteasome subunit Y). [Source:Uniprot/SWISSPROT;Acc:P28072]
A_23_P157099	ENSG00000011426	ANLN	anillin, actin binding protein (scraps homolog, Drosophila) [Source:RefSeq_peptide;Acc:NP_061155]
A_23_P157405	ENSG00000106153	CHCHD2	Coiled-coil-helix-coiled-coil-helix domain containing protein 2 (HCV NS2 trans-regulated protein) (NS2TP). [Source:Uniprot/SWISSPROT;Acc:Q9Y6H1]
A_23_P157669	ENSG00000147684	NDUFB9	NADH-ubiquinone oxidoreductase B22 subunit (EC 1.6.5.3) (EC 1.6.99.3) (Complex I-B22) (CI-B22). [Source:Uniprot/SWISSPROT;Acc:Q9Y6M9]
A_23_P159328	ENSG00000167772	ANGPTL4	Angiopoietin-related protein 4 precursor (Angiopoietin-like 4) (Hepatic fibrinogen/angiopoietin-related protein) (HFARP). [Source:Uniprot/SWISSPROT;Acc:Q9BY76]
A_23_P159650	ENSG00000131174	COX7B	Cytochrome c oxidase polypeptide VIIb, mitochondrial precursor (EC 1.9.3.1). [Source:Uniprot/SWISSPROT;Acc:P24311]
A_23_P159927	ENSG00000089820	ARHGAP4	Rho-GTPase-activating protein 4 (Rho-GAP hematopoietic protein C1) (p115). [Source:Uniprot/SWISSPROT;Acc:P98171]
A_23_P161528	ENSG00000172932	ANKRD13D	ankyrin repeat domain 13 family, member D [Source:RefSeq_peptide;Acc:NP_997237]
A_23_P161552	ENSG00000149182	ZNF289	zinc finger protein 289, ID1 regulated [Source:RefSeq_peptide;Acc:NP_115765]
A_23_P162739	ENSG00000102804	TSC22D1	TSC22 domain family protein 1 (Transforming growth factor beta-1- induced transcript 4 protein) (Regulatory protein TSC-22) (TGFB stimulated clone 22 homolog) (Cerebral protein 2). [Source:Uniprot/SWISSPROT;Acc:Q15714]
A_23_P163481	ENSG00000156970	BUB1B	Mitotic checkpoint serine/threonine-protein kinase BUB1 beta (EC 2.7.1.37) (hBUBR1) (MAD3/BUB1-related protein kinase) (Mitotic checkpoint kinase MAD3L) (SSK1). [Source:Uniprot/SWISSPROT;Acc:O60566]
A_23_P163506	ENSG00000051523	CYBA	Cytochrome b-245 light chain (p22 phagocyte B-cytochrome) (Neutrophil cytochrome B, 22 kDa polypeptide) (p22-phox) (p22phox) (Cytochrome b(558) alpha chain) (Cytochrome b558 alpha-subunit) (Superoxide- generating NADPH oxidase light chain subunit). [Source:Uniprot/SWISSPROT;Acc:P13498]
A_23_P163782	ENSG00000198417	MT1F	Metallothionein-1H (MT-1H) (Metallothionein-IH) (MT-IH) (Metallothionein-0) (MT-0). [Source:Uniprot/SWISSPROT;Acc:P80294]
A_23_P164028	ENSG00000087191	PSMC5	26S protease regulatory subunit 8 (Proteasome subunit p45) (p45/SUG) (Proteasome 26S subunit ATPase 5) (Thyroid hormone receptor interacting protein 1) (TRIP1). [Source:Uniprot/SWISSPROT;Acc:P62195]
A_23_P164235	ENSG00000159199	ATP5G1	ATP synthase lipid-binding protein, mitochondrial precursor (EC 3.6.3.14) (ATP synthase proteolipid P1) (ATPase protein 9) (ATPase subunit C). [Source:Uniprot/SWISSPROT;Acc:P05496]
A_23_P165028	ENSG00000167657	DAPK3	Death-associated protein kinase 3 (EC 2.7.1.37) (DAP kinase 3) (DAP- like kinase) (Dlk) (ZIP-kinase). [Source:Uniprot/SWISSPROT;Acc:O43293]
A_23_P165280	ENSG00000099817	POLR2E	DNA-directed RNA polymerase II 23 kDa polypeptide (EC 2.7.7.6) (RPB25) (RPB5) (RPABC1) (XAP4). [Source:Uniprot/SWISSPROT;Acc:P19388]
A_23_P165442	ENSG00000115216	NRBP	nuclear receptor binding protein [Source:RefSeq_peptide;Acc:NP_037524]
A_23_P166137	ENSG00000101441	CST4	Cystatin S precursor (Salivary acidic protein 1) (Cystatin SA-III). [Source:Uniprot/SWISSPROT;Acc:P01036]
A_23_P16733	ENSG00000144118	RALB	Ras-related protein Ral-B. [Source:Uniprot/SWISSPROT;Acc:P11234]
A_23_P168037	ENSG00000187888	HLA-J	HLA class I histocompatibility antigen, alpha chain G precursor (HLA G antigen). [Source:Uniprot/SWISSPROT;Acc:P17693]
A_23_P168747	ENSG00000146918	NCAPG2	Condensin-II complex subunit G2 (Chromosome-associated protein G2) (hCAP-G2) (CAP-G2) (Non-SMC condensin II complex subunit G2) (Leucine zipper protein 5). [Source:Uniprot/SWISSPROT;Acc:Q86XI2]
A_23_P169437	ENSG00000148346	LCN2	Neutrophil gelatinase-associated lipocalin precursor (NGAL) (p25) (25 kDa alpha-2-microglobulin-related subunit of MMP-9) (Lipocalin-2) (Oncogene 24p3). [Source:Uniprot/SWISSPROT;Acc:P80188]
A_23_P169446	ENSG00000148344	PTGES	Prostaglandin E synthase (EC 5.3.99.3) (Microsomal glutathione S- transferase 1-like 1) (MGST1-L1) (p53-induced apoptosis protein 12). [Source:Uniprot/SWISSPROT;Acc:O14684]
A_23_P169599	ENSG00000169223	LMAN2	Vesicular integral-membrane protein VIP36 precursor (GP36b glycoprotein) (Lectin, mannose-binding 2). [Source:Uniprot/SWISSPROT;Acc:Q12907]
A_23_P169612	ENSG00000121031	PRKDC	DNA-dependent protein kinase catalytic subunit (EC 2.7.1.37) (DNA- PKcs) (DNPK1) (p460). [Source:Uniprot/SWISSPROT;Acc:P78527]
A_23_P169966	ENSG00000171595	DNAI2	Dynein intermediate chain 2, axonemal (Axonemal dynein intermediate chain 2). [Source:Uniprot/SWISSPROT;Acc:Q9GZS0]
A_23_P170179	ENSG00000188086	TSP50_HUMAN	estis-specific protease-like protein 50 precursor. [Source:Uniprot/SWISSPROT;Acc:Q9UI38]
A_23_P170352	ENSG00000183093	MRPL12	39S ribosomal protein L12, mitochondrial precursor (L12mt) (MRP-L12) (5c5-2). [Source:Uniprot/SWISSPROT;Acc:P52815]
A_23_P170464	ENSG00000196435	RNF208	RING finger protein 208 [Source:Uniprot/SWISSPROT;Acc:Q9H0X6]
A_23_P17663	ENSG00000157601	MX1	Interferon-induced GTP-binding protein Mx1 (Interferon-regulated resistance GTP-binding protein MxA) (Interferon-induced protein p78) (IFI-78K). [Source:Uniprot/SWISSPROT;Acc:P20591]
A_23_P17708	ENSG00000177663	IL17R	Interleukin-17 receptor precursor (IL-17 receptor). [Source:Uniprot/SWISSPROT;Acc:Q96F46]
A_23_P18149	ENSG00000144713	RPL32	60S ribosomal protein L32. [Source:Uniprot/SWISSPROT;Acc:P62910]
A_23_P18692	ENSG00000197894	ADH5	Alcohol dehydrogenase class III chi chain (EC 1.1.1.1) (S- (hydroxymethyl)glutathione dehydrogenase) (EC 1.1.1.284) (Glutathione- dependent formaldehyde dehydrogenase) (FDH). [Source:Uniprot/SWISSPROT;Acc:P11766]
A_23_P19084	ENSG00000197451	HNRPAB	Heterogeneous nuclear ribonucleoprotein A/B (hnRNP A/B) (APOBEC-1 binding protein 1) (ABBP-1). [Source:Uniprot/SWISSPROT;Acc:Q99729]
A_23_P19302	ENSG00000026297	RNASET2	Ribonuclease T2 precursor (EC 3.1.27.-) (Ribonuclease 6). [Source:Uniprot/SWISSPROT;Acc:O00584]
A_23_P19333	ENSG00000124731	TREM1	Triggering receptor expressed on myeloid cells 1 precursor (Triggering receptor expressed on monocytes 1) (TREM-1). [Source:Uniprot/SWISSPROT;Acc:Q9NP99]
A_23_P19611	ENSG00000179344	HLA-DQB1	HLA class II histocompatibility antigen, DQB1*0602 beta chain precursor (DQ(5)) (DC-1). [Source:Uniprot/SWISSPROT;Acc:P03992]
A_23_P19917	ENSG00000122566	HNRPA2B1	Heterogeneous nuclear ribonucleoproteins A2/B1 (hnRNP A2 / hnRNP B1). [Source:Uniprot/SWISSPROT;Acc:P22626]
A_23_P200288	ENSG00000143546	S100A8	Calgranulin A (Migration inhibitory factor-related protein 8) (MRP-8) (Cystic fibrosis antigen) (CFAG) (P8) (Leukocyte L1 complex light chain) (S100 calcium-binding protein A8) (Calprotectin L1L subunit) (Urinary stone protein band A). [Source:Uniprot/SWISSPROT;Acc:P05109]
A_23_P200414	ENSG00000184007	PTP4A2	Protein tyrosine phosphatase type IVA protein 2 (EC 3.1.3.48) (Protein-tyrosine phosphatase 4a2) (Protein-tyrosine phosphatase of regenerating liver-2) (PRL-2) (PTP(CAAXII)) (HU-PP-1) (OV-1). [Source:Uniprot/SWISSPROT;Acc:Q12974]
A_23_P200585	ENSG00000117298	ECE1	Endothelin-converting enzyme 1 (EC 3.4.24.71) (ECE-1). [Source:Uniprot/SWISSPROT;Acc:P42892]
A_23_P201097	ENSG00000143774	GUK1	Guanylate kinase (EC 2.7.4.8) (GMP kinase). [Source:Uniprot/SWISSPROT;Acc:Q16774]
A_23_P20158	ENSG00000128610	FEZF1	zinc finger protein 312-like [Source:RefSeq_peptide;Acc:NP_001019784]
A_23_P201711	ENSG00000197956	S100A6	Calcyclin (Prolactin receptor associated protein) (PRA) (Growth factor-inducible protein 2A9) (S100 calcium-binding protein A6) (MLN 4). [Source:Uniprot/SWISSPROT;Acc:P06703]
A_23_P201747	ENSG00000117115	PADI2	Protein-arginine deiminase type II (EC 3.5.3.15) (Peptidylarginine deiminase II) (PAD-H19). [Source:Uniprot/SWISSPROT;Acc:Q9Y2J8]
A_23_P202053	ENSG00000151655	ITIH2	Inter-alpha-trypsin inhibitor heavy chain H2 precursor (ITI heavy chain H2) (Inter-alpha-inhibitor heavy chain 2) (Inter-alpha-trypsin inhibitor complex component II) (Serum-derived hyaluronan-associated protein) (SHAP). [Source:Uniprot/SWISSPROT;Acc:P19823]
A_23_P202232	ENSG00000148773	MKI67	Antigen KI-67. [Source:Uniprot/SWISSPROT;Acc:P46013]
A_23_P202307	ENSG00000068383	INPP5A	Type I inositol-1,4,5-trisphosphate 5-phosphatase (EC 3.1.3.56) (5PTase). [Source:Uniprot/SWISSPROT;Acc:Q14642]
A_23_P203864	ENSG00000092841	MYL6	Myosin light polypeptide 6 (Myosin light chain alkali 3) (Myosin light chain 3) (MLC-3) (LC17). [Source:Uniprot/SWISSPROT;Acc:P60660]
A_23_P204286	ENSG00000111341	MGP	Matrix Gla-protein precursor (MGP). [Source:Uniprot/SWISSPROT;Acc:P08493]
A_23_P204477	ENSG00000089157	RPLP0	60S acidic ribosomal protein P0 (L10E). [Source:Uniprot/SWISSPROT;Acc:P05388]
A_23_P204581	ENSG00000198431	TXNRD1	Thioredoxin reductase 1, cytoplasmic precursor (EC 1.8.1.9) (TR) (TR1). [Source:Uniprot/SWISSPROT;Acc:Q16881]
A_23_P204630	ENSG00000074527	NTN4	Netrin-4 precursor (Beta-netrin) (Hepar-derived netrin-like protein). [Source:Uniprot/SWISSPROT;Acc:Q9HB63]
A_23_P205265	ENSG00000100664	EIF5	Eukaryotic translation initiation factor 5 (eIF-5). [Source:Uniprot/SWISSPROT;Acc:P55010]
A_23_P205281	ENSG00000156411	C14orf2	6.8 kDa mitochondrial proteolipid. [Source:Uniprot/SWISSPROT;Acc:P56378]
A_23_P20615	ENSG00000136938	ANP32B	Acidic leucine-rich nuclear phosphoprotein 32 family member B (PHAPI2 protein) (Silver-stainable protein SSP29) (Acidic protein rich in leucines). [Source:Uniprot/SWISSPROT;Acc:Q92688]
A_23_P206183	ENSG00000137804	NUSAP1	nucleolar and spindle associated protein 1 isoform 2 [Source:RefSeq_peptide;Acc:NP_060924]
A_23_P206544	ENSG00000171241	SHCBP1	SHC SH2-domain binding protein 1 [Source:RefSeq_peptide;Acc:NP_079021]
A_23_P206632	ENSG00000162073	PAQR4	Progestin and adipoQ receptor family member IV. [Source:Uniprot/SWISSPROT;Acc:Q8N4S7]
A_23_P207481	ENSG00000108829	LRRC59	Leucine-rich repeat-containing protein 59 [Source:Uniprot/SWISSPROT;Acc:Q96AG4]
A_23_P208143	ENSG00000186812	ZNF397	Zinc finger protein 397 (Zinc finger and SCAN domain containing protein 15). [Source:Uniprot/SWISSPROT;Acc:Q8NF99]
A_23_P208469	ENSG00000196365	PRSS15	Lon protease homolog, mitochondrial precursor (EC 3.4.21.-) (Lon protease-like protein) (LONP) (LONHs). [Source:Uniprot/SWISSPROT;Acc:P36776]
A_23_P208517	ENSG00000125505	LENG4	leukocyte receptor cluster (LRC) member 4 protein [Source:RefSeq_peptide;Acc:NP_077274]
A_23_P208535	ENSG00000170889	RPS9	40S ribosomal protein S9. [Source:Uniprot/SWISSPROT;Acc:P46781]
A_23_P208615	ENSG00000130175	PRKCSH	Glucosidase II beta subunit precursor (Protein kinase C substrate, 60.1 kDa protein, heavy chain) (PKCSH) (80K-H protein). [Source:Uniprot/SWISSPROT;Acc:P14314]
A_23_P208880	ENSG00000034063	UHRF1	Ubiquitin-like containing PHD and RING finger domains protein 1 (EC 6.3.2.-) (Inverted CCAAT box binding protein of 90 kDa) (Transcription factor ICBP90) (Nuclear zinc finger protein Np95) (Nuclear protein 95) (HuNp95) (RING finger protein 106). [Source:Uniprot/SWISSPROT;Acc:Q96T88]
A_23_P209043	ENSG00000089356	FXYD3	FXYD domain-containing ion transport regulator 3 precursor (Chloride conductance inducer protein Mat-8) (Mammary tumor 8 kDa protein) (Phospholemman-like). [Source:Uniprot/SWISSPROT;Acc:Q14802]
A_23_P209750	ENSG00000135916	ITM2C	Integral membrane protein 2C (Transmembrane protein BRI3) (Cerebral protein 14). [Source:Uniprot/SWISSPROT;Acc:Q9NQX7]
A_23_P210210	ENSG00000116016	EPAS1	Endothelial PAS domain protein 1 (EPAS-1) (Member of PAS protein 2) (MOP2) (Hypoxia-inducible factor 2 alpha) (HIF-2 alpha) (HIF2 alpha) (HIF-1 alpha-like factor) (HLF). [Source:Uniprot/SWISSPROT;Acc:Q99814]
A_23_P210247	ENSG00000138100	TRIM54	ring finger protein 30 isoform 2 [Source:RefSeq_peptide;Acc:NP_912730]
A_23_P210920	ENSG00000100983	GSS	Glutathione synthetase (EC 6.3.2.3) (Glutathione synthase) (GSH synthetase) (GSH-S). [Source:Uniprot/SWISSPROT;Acc:P48637]
A_23_P211511	ENSG00000179007	APOBEC3D	Probable DNA dC->dU editing enzyme APOBEC-3D (EC 3.5.4.-). [Source:Uniprot/SWISSPROT;Acc:Q96AK3]
A_23_P211550	ENSG00000100387	RBX1	RING-box protein 1 (Rbx1) (Regulator of cullins 1) (RING finger protein 75) (ZYP protein). [Source:Uniprot/SWISSPROT;Acc:P62877]
A_23_P212284	ENSG00000164087	WDR51A	WD repeat domain 51A [Source:RefSeq_peptide;Acc:NP_056241]
A_23_P212400	ENSG00000186792	NAT6	Interferon-related developmental regulator 2 (SKMC15 protein). [Source:Uniprot/SWISSPROT;Acc:Q12894]
A_23_P212457	ENSG00000058262	SEC61A1	Protein transport protein Sec61 alpha subunit isoform 1 (Sec61 alpha- 1). [Source:Uniprot/SWISSPROT;Acc:P61619]
A_23_P212844	ENSG00000013810	TACC3	Transforming acidic coiled-coil-containing protein 3 (ERIC-1). [Source:Uniprot/SWISSPROT;Acc:Q9Y6A5]
A_23_P212869	ENSG00000151834	GABRA2	Gamma-aminobutyric-acid receptor alpha-2 subunit precursor (GABA(A) receptor). [Source:Uniprot/SWISSPROT;Acc:P47869]
A_23_P213093	ENSG00000109180	OCIAD1	OCIA domain containing 1 [Source:RefSeq_peptide;Acc:NP_060300]
A_23_P213156	ENSG00000152795	HNRPDL	heterogeneous nuclear ribonucleoprotein D-like [Source:RefSeq_peptide;Acc:NP_005454]
A_23_P213640	ENSG00000161013	MGAT4B	mannosyl (alpha-1,3-)-glycoprotein beta-1,4-N-acetylglucosaminyltransferase, isoenzyme B isoform 1 [Source:RefSeq_peptide;Acc:NP_055090]
A_23_P214080	ENSG00000120738	EGR1	Early growth response protein 1 (EGR-1) (Krox-24 protein) (ZIF268) (Nerve growth factor-induced protein A) (NGFI-A) (Transcription factor ETR103) (Zinc finger protein 225) (AT225). [Source:Uniprot/SWISSPROT;Acc:P18146]
A_23_P214168	ENSG00000111799	COL12A1	Collagen alpha 1(XII) chain precursor. [Source:Uniprot/SWISSPROT;Acc:Q99715]
A_23_P214291	ENSG00000096093	EFHC1	EF-hand domain (C-terminal) containing 1 [Source:RefSeq_peptide;Acc:NP_060570]
A_23_P214411	ENSG00000124767	GLO1	Lactoylglutathione lyase (EC 4.4.1.5) (Methylglyoxalase) (Aldoketomutase) (Glyoxalase I) (Glx I) (Ketone-aldehyde mutase) (S-D- lactoylglutathione methylglyoxal lyase). [Source:Uniprot/SWISSPROT;Acc:Q04760]
A_23_P214474	ENSG00000124593	C6orf49	LIM domain-containing protein C6orf49 [Source:Uniprot/SWISSPROT;Acc:Q2TBC4]
A_23_P214663	ENSG00000096150	RPS18	40S ribosomal protein S18 (Ke-3) (Ke3). [Source:Uniprot/SWISSPROT;Acc:P62269]
A_23_P215634	ENSG00000146674	IGFBP3	Insulin-like growth factor binding protein 3 precursor (IGFBP-3) (IBP- 3) (IGF-binding protein 3). [Source:Uniprot/SWISSPROT;Acc:P17936]
A_23_P215956	ENSG00000136997	MYC	Myc proto-oncogene protein (c-Myc) (Transcription factor p64). [Source:Uniprot/SWISSPROT;Acc:P01106]
A_23_P216068	ENSG00000156802	ATAD2	ATPase family AAA domain containing protein 2. [Source:Uniprot/SWISSPROT;Acc:Q6PL18]
A_23_P216738	ENSG00000148296	SURF6	Surfeit locus protein 6. [Source:Uniprot/SWISSPROT;Acc:O75683]
A_23_P217428	ENSG00000047648	ARHGAP6	Rho-GTPase-activating protein 6 (Rho-type GTPase-activating protein RhoGAPX-1). [Source:Uniprot/SWISSPROT;Acc:O43182]
A_23_P217666	ENSG00000147403	RPL10	60S ribosomal protein L10 (QM protein) (Tumor suppressor QM) (Laminin receptor homolog). [Source:Uniprot/SWISSPROT;Acc:P27635]
A_23_P217901	ENSG00000158769	F11R	Junctional adhesion molecule A precursor (JAM-A) (Junctional adhesion molecule 1) (JAM-1) (Platelet adhesion molecule 1) (PAM-1) (Platelet F11 receptor) (CD321 antigen). [Source:Uniprot/SWISSPROT;Acc:Q9Y624]
A_23_P218253	ENSG00000185615	ARHGDIG	Protein disulfide-isomerase A2 precursor (EC 5.3.4.1) (PDIp). [Source:Uniprot/SWISSPROT;Acc:Q13087]
A_23_P218317	ENSG00000141562	NARF	nuclear prelamin A recognition factor isoform a [Source:RefSeq_peptide;Acc:NP_036468]
A_23_P218412	ENSG00000091640	SPAG7	Sperm-associated antigen 7. [Source:Uniprot/SWISSPROT;Acc:O75391]
A_23_P218681	ENSG00000124208	UBE2V1	Ubiquitin-conjugating enzyme E2 variant 1 (UEV-1) (CROC-1) (Ubiquitin- conjugating enzyme variant Kua) (TRAF6-regulated IKK activator 1 beta Uev1A). [Source:Uniprot/SWISSPROT;Acc:Q13404]
A_23_P218807	ENSG00000100403	ZC3H7B	Zinc finger CCCH-type domain containing protein 7B (Rotavirus 'X' associated non-structural protein) (RoXaN). [Source:Uniprot/SWISSPROT;Acc:Q9UGR2]
A_23_P22672	ENSG00000101901	CXorf45	Uncharacterized protein CXorf45. [Source:Uniprot/SWISSPROT;Acc:Q9H5U8]
A_23_P23428	ENSG00000160752	FDPS	Farnesyl pyrophosphate synthetase (FPP synthetase) (FPS) (Farnesyl diphosphate synthetase) [Includes: Dimethylallyltranstransferase (EC 2.5.1.1); Geranyltranstransferase (EC 2.5.1.10)]. [Source:Uniprot/SWISSPROT;Acc:P14324]
A_23_P2412	ENSG00000134548	C12orf39	Uncharacterized protein C12orf39 precursor. [Source:Uniprot/SWISSPROT;Acc:Q9BT56]
A_23_P24129	ENSG00000107984	DKK1	Dickkopf-related protein 1 precursor (Dkk-1) (Dickkopf-1) (hDkk-1) (SK). [Source:Uniprot/SWISSPROT;Acc:O94907]
A_23_P24157	ENSG00000119943	C10orf33	Probable oxidoreductase C10orf33 [Source:Uniprot/SWISSPROT;Acc:Q8N2H3]
A_23_P24515	ENSG00000075239	ACAT1	Acetyl-CoA acetyltransferase, mitochondrial precursor (EC 2.3.1.9) (Acetoacetyl-CoA thiolase) (T2). [Source:Uniprot/SWISSPROT;Acc:P24752]
A_23_P24997	ENSG00000135446	CDK4	Cell division protein kinase 4 (EC 2.7.1.37) (Cyclin-dependent kinase 4) (PSK-J3). [Source:Uniprot/SWISSPROT;Acc:P11802]
A_23_P250035	ENSG00000073578	SDHA	Succinate dehydrogenase [ubiquinone] flavoprotein subunit, mitochondrial precursor (EC 1.3.5.1) (Fp) (Flavoprotein subunit of complex II). [Source:Uniprot/SWISSPROT;Acc:P31040]
A_23_P250196	ENSG00000147649	MTDH	Protein LYRIC (Lysine-rich CEACAM1 co-isolated protein) (3D3/lyric) (Metastasis adhesion protein) (Metadherin) (Astrocyte elevated gene-1 protein) (AEG-1). [Source:Uniprot/SWISSPROT;Acc:Q86UE4]
A_23_P250385	ENSG00000184357	HIST1H1B	Histone H1.5 (Histone H1a). [Source:Uniprot/SWISSPROT;Acc:P16401]
A_23_P25106	ENSG00000125084	WNT1	Wnt-1 proto-oncogene protein precursor. [Source:Uniprot/SWISSPROT;Acc:P04628]
A_23_P252306	ENSG00000125968	ID1	DNA-binding protein inhibitor ID-1 (Inhibitor of DNA binding 1). [Source:Uniprot/SWISSPROT;Acc:P41134]
A_23_P252322	ENSG00000124172	ATP5E	ATP synthase epsilon chain, mitochondrial (EC 3.6.3.14). [Source:Uniprot/SWISSPROT;Acc:P56381]
A_23_P252403	ENSG00000145781	COMMD10	COMM domain containing protein 10. [Source:Uniprot/SWISSPROT;Acc:Q9Y6G5]
A_23_P252866	ENSG00000120265	PCMT1	Protein-L-isoaspartate(D-aspartate) O-methyltransferase (EC 2.1.1.77) (Protein-beta-aspartate methyltransferase) (PIMT) (Protein L- isoaspartyl/D-aspartyl methyltransferase) (L-isoaspartyl protein carboxyl methyltransferase). [Source:Uniprot/SWISSPROT;Acc:P22061]
A_23_P252903	ENSG00000120725	SIL1	endoplasmic reticulum chaperone SIL1, homolog of yeast [Source:RefSeq_peptide;Acc:NP_071909]
A_23_P253421	ENSG00000115307	AUP1	Ancient ubiquitous protein 1 precursor. [Source:Uniprot/SWISSPROT;Acc:Q9Y679]
A_23_P253519	ENSG00000186468	RPS23	40S ribosomal protein S23. [Source:Uniprot/SWISSPROT;Acc:P62266]
A_23_P254121	ENSG00000138735	PDE5A	cGMP-specific 3',5'-cyclic phosphodiesterase (EC 3.1.4.35) (CGB-PDE) (cGMP-binding cGMP-specific phosphodiesterase). [Source:Uniprot/SWISSPROT;Acc:O76074]
A_23_P254561	ENSG00000128591	FLNC	Gamma filamin variant (Fragment). [Source:Uniprot/SPTREMBL;Acc:Q59H94]
A_23_P254733	ENSG00000151725	MLF1IP	MLF1 interacting protein [Source:RefSeq_peptide;Acc:NP_078905]
A_23_P254756	ENSG00000135535	CD164	Putative mucin core protein 24 precursor (Multi-glycosylated core protein 24) (MGC-24) (MUC-24) (CD164 antigen). [Source:Uniprot/SWISSPROT;Acc:Q04900]
A_23_P255648	ENSG00000196588	MKL1	MKL/myocardin-like protein 1 (Myocardin-related transcription factor A) (MRTF-A) (Megakaryoblastic leukemia 1 protein) (Megacaryocytic acute leukemia protein). [Source:Uniprot/SWISSPROT;Acc:Q969V6]
A_23_P255750	ENSG00000176208	ATAD5	chromosome fragility associated gene 1 [Source:RefSeq_peptide;Acc:NP_079133]
A_23_P255812	ENSG00000133872	TMEM66	transmembrane protein 66 [Source:RefSeq_peptide;Acc:NP_057211]
A_23_P255952	ENSG00000196586	MYO6	Myosin-6 (Myosin VI). [Source:Uniprot/SWISSPROT;Acc:Q9UM54]
A_23_P256033	ENSG00000101210	EEF1A2	Elongation factor 1-alpha 2 (EF-1-alpha-2) (Elongation factor 1 A-2) (eEF1A-2) (Statin S1). [Source:Uniprot/SWISSPROT;Acc:Q05639]
A_23_P256504	ENSG00000106927	AMBP	AMBP protein precursor [Contains: Alpha-1-microglobulin (Protein HC) (Complex-forming glycoprotein heterogeneous in charge) (Alpha-1 microglycoprotein); Inter-alpha-trypsin inhibitor light chain (ITI-LC) (Bikunin) (HI-30)]. [Source:Uniprot/SWISSPROT;Acc:P02760]
A_23_P25674	ENSG00000166165	CKB	Creatine kinase B-type (EC 2.7.3.2) (Creatine kinase, B chain) (B-CK). [Source:Uniprot/SWISSPROT;Acc:P12277]
A_23_P256956	ENSG00000112984	KIF20A	Kinesin family member 20A (Rabkinesin-6) (Rab6-interacting kinesin- like protein) (GG10_2). [Source:Uniprot/SWISSPROT;Acc:O95235]
A_23_P257557	ENSG00000111968	CSNK2B	Casein kinase II beta subunit (CK II beta) (Phosvitin) (G5a). [Source:Uniprot/SWISSPROT;Acc:P67870]
A_23_P25902	ENSG00000165502	RPL36AL	60S ribosomal protein L36a-like. [Source:Uniprot/SWISSPROT;Acc:Q969Q0]
A_23_P259094	ENSG00000196812	ZNF435	Zinc finger protein 435 (Zinc finger and SCAN domain containing protein 16). [Source:Uniprot/SWISSPROT;Acc:Q9H4T2]
A_23_P259490	ENSG00000123933	MXD4	Max-interacting transcriptional repressor MAD4 (Max-associated protein 4) (MAX dimerization protein 4). [Source:Uniprot/SWISSPROT;Acc:Q14582]
A_23_P259586	ENSG00000112742	TTK	Dual specificity protein kinase TTK (EC 2.7.1.-) (Phosphotyrosine picked threonine-protein kinase) (PYT). [Source:Uniprot/SWISSPROT;Acc:P33981]
A_23_P259846	ENSG00000061938	TNK2	Activated CDC42 kinase 1 (EC 2.7.1.112) (ACK-1) (Tyrosine kinase non- receptor protein 2). [Source:Uniprot/SWISSPROT;Acc:Q07912]
A_23_P26233	ENSG00000166794	PPIB	Peptidyl-prolyl cis-trans isomerase B precursor (EC 5.2.1.8) (PPIase) (Rotamase) (Cyclophilin B) (S-cyclophilin) (SCYLP) (CYP-S1). [Source:Uniprot/SWISSPROT;Acc:P23284]
A_23_P26243	ENSG00000166946	CCNDBP1	cyclin D-type binding-protein 1 isoform 2 [Source:RefSeq_peptide;Acc:NP_411241]
A_23_P26717	ENSG00000125691	RPL23	60S ribosomal protein L23 (Ribosomal protein L17). [Source:Uniprot/SWISSPROT;Acc:P62829]
A_23_P26785	ENSG00000108344	PSMD3	26S proteasome non-ATPase regulatory subunit 3 (26S proteasome regulatory subunit S3) (Proteasome subunit p58). [Source:Uniprot/SWISSPROT;Acc:O43242]
A_23_P27215	ENSG00000170315	UBB	Ubiquitin. [Source:Uniprot/SWISSPROT;Acc:P62988]
A_23_P27964	ENSG00000051128	HOMER3	Homer protein homolog 3 (Homer-3). [Source:Uniprot/SWISSPROT;Acc:Q9NSC5]
A_23_P28233	ENSG00000115234	SNX17	Sorting nexin-17. [Source:Uniprot/SWISSPROT;Acc:Q15036]
A_23_P28878	ENSG00000101220	C20orf27	Uncharacterized protein C20orf27. [Source:Uniprot/SWISSPROT;Acc:Q9GZN8]
A_23_P29441	ENSG00000163681	SLMAP	sarcolemma associated protein [Source:RefSeq_peptide;Acc:NP_009090]
A_23_P29680	ENSG00000164076	CAMKV	CaM kinase-like vesicle-associated [Source:Uniprot/SWISSPROT;Acc:Q8NCB2]
A_23_P29684	ENSG00000136059	VILL	Villin-like protein. [Source:Uniprot/SWISSPROT;Acc:O15195]
A_23_P2990	ENSG00000092067	CEBPE	CCAAT/enhancer binding protein epsilon (C/EBP epsilon). [Source:Uniprot/SWISSPROT;Acc:Q15744]
A_23_P30848	ENSG00000137361	HLA-E	HLA class I histocompatibility antigen, alpha chain E precursor (MHC class I antigen E). [Source:Uniprot/SWISSPROT;Acc:P13747]
A_23_P31838	ENSG00000104529	EEF1D	Elongation factor 1-delta (EF-1-delta) (Antigen NY-CO-4). [Source:Uniprot/SWISSPROT;Acc:P29692]
A_23_P32196	ENSG00000095321	CRAT	Carnitine O-acetyltransferase (EC 2.3.1.7) (Carnitine acetylase) (CAT) (Carnitine acetyltransferase) (CrAT). [Source:Uniprot/SWISSPROT;Acc:P43155]
A_23_P3258	ENSG00000067225	PKM2	Pyruvate kinase, isozymes M1/M2 (EC 2.7.1.40) (Pyruvate kinase muscle isozyme) (Cytosolic thyroid hormone-binding protein) (CTHBP) (THBP1). [Source:Uniprot/SWISSPROT;Acc:P14618]
A_23_P33045	ENSG00000161970	RPL26	60S ribosomal protein L26. [Source:Uniprot/SWISSPROT;Acc:P61254]
A_23_P33521	ENSG00000087085	ACHE	Acetylcholinesterase precursor (EC 3.1.1.7) (AChE). [Source:Uniprot/SWISSPROT;Acc:P22303]
A_23_P33539	ENSG00000078295	ADCY2	Adenylate cyclase type II (EC 4.6.1.1) (ATP pyrophosphate-lyase 2) (Adenylyl cyclase 2). [Source:Uniprot/SWISSPROT;Acc:Q08462]
A_23_P33752	ENSG00000169100	SLC25A6	ADP/ATP translocase 3 (Adenine nucleotide translocator 2) (ANT 3) (ADP,ATP carrier protein 3) (Solute carrier family 25 member 6) (ADP,ATP carrier protein, isoform T2). [Source:Uniprot/SWISSPROT;Acc:P12236]
A_23_P3413	ENSG00000169918	OTUD7A	OTU domain-containing protein 7A [Source:Uniprot/SWISSPROT;Acc:Q8TE49]
A_23_P34700	ENSG00000118194	TNNT2	Troponin T, cardiac muscle (TnTc) (Cardiac muscle troponin T) (cTnT). [Source:Uniprot/SWISSPROT;Acc:P45379]
A_23_P34788	ENSG00000142945	KIF2C	Kinesin-like protein KIF2C (Mitotic centromere-associated kinesin) (MCAK) (Kinesin-like protein 6). [Source:Uniprot/SWISSPROT;Acc:Q99661]
A_23_P34915	ENSG00000162772	ATF3	Cyclic-AMP-dependent transcription factor ATF-3 (Activating transcription factor 3). [Source:Uniprot/SWISSPROT;Acc:P18847]
A_23_P35030	ENSG00000127054	CPSF3L	related to CPSF subunits 68 kDa isoform 1 [Source:RefSeq_peptide;Acc:NP_060341]
A_23_P35219	ENSG00000117650	NEK2	Serine/threonine-protein kinase Nek2 (EC 2.7.1.37) (NimA-related protein kinase 2) (NimA-like protein kinase 1) (HSPK 21). [Source:Uniprot/SWISSPROT;Acc:P51955]
A_23_P35815	ENSG00000172757	CFL1	Cofilin-1 (Cofilin, non-muscle isoform) (18 kDa phosphoprotein) (p18). [Source:Uniprot/SWISSPROT;Acc:P23528]
A_23_P36345	ENSG00000186712	STARD10	PCTP-like protein (PCTP-L) (StAR-related lipid transfer protein 10) (StARD10) (START domain-containing protein 10) (Serologically defined colon cancer antigen 28) (Antigen NY-CO-28). [Source:Uniprot/SWISSPROT;Acc:Q9Y365]
A_23_P36448	ENSG00000086598	TMED2	Transmembrane emp24 domain-containing protein 2 precursor. [Source:Uniprot/SWISSPROT;Acc:Q15363]
A_23_P36521	ENSG00000134287	ARF3	ADP-ribosylation factor 3. [Source:Uniprot/SWISSPROT;Acc:P61204]
A_23_P36658	ENSG00000008394	MGST1	Microsomal glutathione S-transferase 1 (EC 2.5.1.18) (Microsomal GST- 1) (Microsomal GST-I). [Source:Uniprot/SWISSPROT;Acc:P10620]
A_23_P37435	ENSG00000166710	B2M	Beta-2-microglobulin precursor [Contains: Beta-2-microglobulin variant pI 5.3]. [Source:Uniprot/SWISSPROT;Acc:P61769]
A_23_P37445	ENSG00000137818	RPLP1	60S acidic ribosomal protein P1. [Source:Uniprot/SWISSPROT;Acc:P05386]
A_23_P38085	ENSG00000153048	CARHSP1	Calcium-regulated heat stable protein 1 (Calcium-regulated heat-stable protein of 24 kDa) (CRHSP-24). [Source:Uniprot/SWISSPROT;Acc:Q9Y2V2]
A_23_P38468	ENSG00000108392	TAX1BP3	Tax1 (human T-cell leukemia virus type I) binding protein 3 [Source:RefSeq_peptide;Acc:NP_055419]
A_23_P39116	ENSG00000105486	LIG1	DNA ligase I (EC 6.5.1.1) (Polydeoxyribonucleotide synthase [ATP]). [Source:Uniprot/SWISSPROT;Acc:P18858]
A_23_P39185	ENSG00000160439	RDH13	Retinol dehydrogenase 13 (EC 1.1.1.-). [Source:Uniprot/SWISSPROT;Acc:Q8NBN7]
A_23_P39417	ENSG00000181733	OR2Z1	Olfactory receptor 2Z1. [Source:Uniprot/SWISSPROT;Acc:Q8NG97]
A_23_P39456	ENSG00000172000	ZNF556	zinc finger protein 556 [Source:RefSeq_peptide;Acc:NP_079243]
A_23_P39465	ENSG00000130303	BST2	Bone marrow stromal antigen 2 (BST-2). [Source:Uniprot/SWISSPROT;Acc:Q10589]
A_23_P401	ENSG00000117724	CENPF	centromere protein F (350/400kD) [Source:RefSeq_peptide;Acc:NP_057427]
A_23_P40470	ENSG00000197597	H2BFS	Histone H2B.s (H2B/s). [Source:Uniprot/SWISSPROT;Acc:P57053]
A_23_P42257	ENSG00000137331	IER3	Radiation-inducible immediate-early gene IEX-1 (Immediate early protein GLY96) (Immediate early response 3 protein) (PACAP-responsive gene 1 protein) (PRG1 protein) (Differentiation-dependent gene 2 protein) (DIF-2 protein). [Source:Uniprot/SWISSPROT;Acc:P46695]
A_23_P42414	ENSG00000111859	NEDD9	Enhancer of filamentation 1 (HEF1) (CRK-associated substrate-related protein) (CAS-L) (CasL) (p105) (Neural precursor cell expressed developmentally down-regulated 9). [Source:Uniprot/SWISSPROT;Acc:Q14511]
A_23_P43613	ENSG00000165264	NDUFB6	NADH-ubiquinone oxidoreductase B17 subunit (EC 1.6.5.3) (EC 1.6.99.3) (Complex I-B17) (CI-B17). [Source:Uniprot/SWISSPROT;Acc:O95139]
A_23_P43841	ENSG00000178372	CALML5	Calmodulin-like protein 5 (Calmodulin-like skin protein). [Source:Uniprot/SWISSPROT;Acc:Q9NZT1]
A_23_P44586	ENSG00000178741	COX5A	Cytochrome c oxidase polypeptide Va, mitochondrial precursor (EC 1.9.3.1). [Source:Uniprot/SWISSPROT;Acc:P20674]
A_23_P44617	ENSG00000181789	COPG	Coatomer gamma subunit (Gamma-coat protein) (Gamma-COP). [Source:Uniprot/SWISSPROT;Acc:Q9Y678]
A_23_P45074	ENSG00000178952	TUFM	Elongation factor Tu, mitochondrial precursor (EF-Tu) (P43). [Source:Uniprot/SWISSPROT;Acc:P49411]
A_23_P45389	ENSG00000123595	RAB9A	Ras-related protein Rab-9A (Rab-9). [Source:Uniprot/SWISSPROT;Acc:P51151]
A_23_P45870	ENSG00000137959	IFI44L	histocompatibility 28 [Source:RefSeq_peptide;Acc:NP_006811]
A_23_P45917	ENSG00000173207	CKS1B	Cyclin-dependent kinases regulatory subunit 1 (CKS-1). [Source:Uniprot/SWISSPROT;Acc:P61024]
A_23_P45928	ENSG00000143742	SRP9	Signal recognition particle 9 kDa protein (SRP9). [Source:Uniprot/SWISSPROT;Acc:P49458]
A_23_P46149	ENSG00000077585	TM7SF1	Transmembrane 7 superfamily member 1. [Source:Uniprot/SWISSPROT;Acc:O60478]
A_23_P46180	ENSG00000142937	RPS8	40S ribosomal protein S8. [Source:Uniprot/SWISSPROT;Acc:P62241]
A_23_P46275	ENSG00000116459	ATP5F1	ATP synthase B chain, mitochondrial precursor (EC 3.6.3.14). [Source:Uniprot/SWISSPROT;Acc:P24539]
A_23_P46539	ENSG00000134222	PSRC1	Proline/serine-rich coiled coil protein 1 [Source:Uniprot/SWISSPROT;Acc:Q6PGN9]
A_23_P46560	ENSG00000187140	FOXD3	Forkhead box protein D3 (HNF3/FH transcription factor genesis). [Source:Uniprot/SWISSPROT;Acc:Q9UJU5]
A_23_P46718	ENSG00000127129	EDN2	Endothelin-2 precursor (ET-2) (Preproendothelin-2) (PPET2). [Source:Uniprot/SWISSPROT;Acc:P20800]
A_23_P46936	ENSG00000122877	EGR2	Early growth response protein 2 (EGR-2) (Krox-20 protein) (AT591). [Source:Uniprot/SWISSPROT;Acc:P11161]
A_23_P47077	ENSG00000151929	BAG3	BAG-family molecular chaperone regulator-3 (BCL-2 binding athanogene- 3) (BAG-3) (Bcl-2-binding protein Bis) (Docking protein CAIR-1). [Source:Uniprot/SWISSPROT;Acc:O95817]
A_23_P47210	ENSG00000175334	BANF1	Barrier-to-autointegration factor (Breakpoint cluster region protein 1). [Source:Uniprot/SWISSPROT;Acc:O75531]
A_23_P47370	ENSG00000188486	H2AFX	Histone H2AFX (Histone H2A.X) (H2a/x). [Source:Uniprot/SWISSPROT;Acc:P16104]
A_23_P47565	ENSG00000134333	LDHA	L-lactate dehydrogenase A chain (EC 1.1.1.27) (LDH-A) (LDH muscle subunit) (LDH-M) (Proliferation-inducing gene 19 protein). [Source:Uniprot/SWISSPROT;Acc:P00338]
A_23_P4764	ENSG00000171105	INSR	Insulin receptor precursor (EC 2.7.1.112) (IR) (CD220 antigen) [Contains: Insulin receptor alpha subunit; Insulin receptor beta subunit]. [Source:Uniprot/SWISSPROT;Acc:P06213]
A_23_P48691	ENSG00000165527	ARF6	ADP-ribosylation factor 6. [Source:Uniprot/SWISSPROT;Acc:P62330]
A_23_P48964	ENSG00000184056	VPS33B	Vacuolar protein sorting 33B (hVPS33B). [Source:Uniprot/SWISSPROT;Acc:Q9H267]
A_23_P49406	ENSG00000156858	PRR14	proline rich 14 [Source:RefSeq_peptide;Acc:NP_076936]
A_23_P49768	ENSG00000108826	MRPL27	Mitochondrial 39S ribosomal protein L27 (L27mt) (MRP-L27). [Source:Uniprot/SWISSPROT;Acc:Q9P0M9]
A_23_P49878	ENSG00000129195	FAM64A	family with sequence similarity 64, member A
A_23_P4993	ENSG00000105738	SIPA1L3	Signal-induced proliferation-associated 1-like protein 3 (Fragment). [Source:Uniprot/SWISSPROT;Acc:O60292]
A_23_P49972	ENSG00000094804	CDC6	Cell division control protein 6 homolog (CDC6-related protein) (p62(cdc6)) (HsCDC6) (HsCDC18). [Source:Uniprot/SWISSPROT;Acc:Q99741]
A_23_P50096	ENSG00000176890	TYMS	Thymidylate synthase (EC 2.1.1.45) (TS) (TSase). [Source:Uniprot/SWISSPROT;Acc:P04818]
A_23_P50108	ENSG00000080986	KNTC2	kinetochore associated 2 [Source:RefSeq_peptide;Acc:NP_006092]
A_23_P50344	ENSG00000104833	TUBB4	Tubulin beta-4 chain (Tubulin 5 beta). [Source:Uniprot/SWISSPROT;Acc:P04350]
A_23_P50837	ENSG00000071655	MBD3	Methyl-CpG-binding domain protein 3 (Methyl-CpG binding protein MBD3). [Source:Uniprot/SWISSPROT;Acc:O95983]
A_23_P51487	ENSG00000117226	GBP3	guanylate binding protein 3 [Source:RefSeq_peptide;Acc:NP_060754]
A_23_P51718	ENSG00000090621	PABPC4	Polyadenylate-binding protein 4 (Poly(A)-binding protein 4) (PABP 4) (Inducible poly(A)-binding protein) (iPABP) (Activated-platelet protein 1) (APP-1). [Source:Uniprot/SWISSPROT;Acc:Q13310]
A_23_P52017	ENSG00000066279	ASPM	Abnormal spindle-like microcephaly-associated protein (Abnormal spindle protein homolog) (Asp homolog). [Source:Uniprot/SWISSPROT;Acc:Q8IZT6]
A_23_P52207	ENSG00000095739	BAMBI	BMP and activin membrane-bound inhibitor homolog precursor (Putative transmembrane protein NMA) (Non-metastatic gene A protein). [Source:Uniprot/SWISSPROT;Acc:Q13145]
A_23_P53276	ENSG00000111602	TIMELESS	Timeless homolog (hTIM). [Source:Uniprot/SWISSPROT;Acc:Q9UNS1]
A_23_P53554	ENSG00000111669	TPI1	Triosephosphate isomerase (EC 5.3.1.1) (TIM) (Triose-phosphate isomerase). [Source:Uniprot/SWISSPROT;Acc:P60174]
A_23_P53603	ENSG00000174437	ATP2A2	Sarcoplasmic/endoplasmic reticulum calcium ATPase 2 (EC 3.6.3.8) (Calcium pump 2) (SERCA2) (SR Ca(2+)-ATPase 2) (Calcium-transporting ATPase sarcoplasmic reticulum type, slow twitch skeletal muscle isoform) (Endoplasmic reticulum class 1/2 Ca(2+) ATPase). [Source:Uniprot/SWISSPROT;Acc:P16615]
A_23_P5376	ENSG00000138413	IDH1	Isocitrate dehydrogenase [NADP] cytoplasmic (EC 1.1.1.42) (Oxalosuccinate decarboxylase) (IDH) (NADP(+)-specific ICDH) (IDP). [Source:Uniprot/SWISSPROT;Acc:O75874]
A_23_P53797	ENSG00000133112	TPT1	Translationally controlled tumor protein (TCTP) (p23) (Histamine- releasing factor) (HRF). [Source:Uniprot/SWISSPROT;Acc:P13693]
A_23_P54840	ENSG00000125974	MT1J	Putative metallothionein C20orf127. [Source:Uniprot/SWISSPROT;Acc:Q9BQN2]
A_23_P55054	ENSG00000108342	CSF3	Granulocyte colony-stimulating factor precursor (G-CSF) (Pluripoietin) (Filgrastim) (Lenograstim). [Source:Uniprot/SWISSPROT;Acc:P09919]
A_23_P55568	ENSG00000079101	CLUL1	Clusterin-like protein 1 precursor (Retinal specific clusterin-like protein). [Source:Uniprot/SWISSPROT;Acc:Q15846]
A_23_P55769	ENSG00000108106	UBE2S	Ubiquitin-conjugating enzyme E2S (EC 6.3.2.19) (Ubiquitin-conjugating enzyme E2-24 kDa) (Ubiquitin-protein ligase) (Ubiquitin carrier protein) (E2-EPF5). [Source:Uniprot/SWISSPROT;Acc:Q16763]
A_23_P56104	ENSG00000197782	ZNF780A	Zinc finger protein 780A [Source:Uniprot/SWISSPROT;Acc:O75290]
A_23_P56678	ENSG00000154518	ATP5G3	ATP synthase lipid-binding protein, mitochondrial precursor (EC 3.6.3.14) (ATP synthase proteolipid P3) (ATPase protein 9) (ATPase subunit C). [Source:Uniprot/SWISSPROT;Acc:P48201]
A_23_P56709	ENSG00000118639	RNF103	RING finger protein 103 (Zinc finger protein 103 homolog) (Zfp-103) (KF-1) (hKF-1). [Source:Uniprot/SWISSPROT;Acc:O00237]
A_23_P56827	ENSG00000115239	ASB3	Ankyrin repeat and SOCS box protein 3 (ASB-3). [Source:Uniprot/SWISSPROT;Acc:Q9Y575]
A_23_P57033	ENSG00000025772	TOMM34	Mitochondrial import receptor subunit TOM34 (Translocase of outer membrane 34 kDa subunit) (hTom34). [Source:Uniprot/SWISSPROT;Acc:Q15785]
A_23_P5831	ENSG00000115756	HPCAL1	Hippocalcin-like protein 1 (Visinin-like protein 3) (VILIP-3) (Calcium-binding protein BDR-1) (HLP2). [Source:Uniprot/SWISSPROT;Acc:P37235]
A_23_P58721	ENSG00000145592	RPL37	60S ribosomal protein L37 (G1.16). [Source:Uniprot/SWISSPROT;Acc:P61927]
A_23_P59921	ENSG00000113387	SUB1	Activated RNA polymerase II transcriptional coactivator p15 (Positive cofactor 4) (PC4) (p14). [Source:Uniprot/SWISSPROT;Acc:P53999]
A_23_P60024	ENSG00000178717	PTTG3	Pituitary tumor transforming gene protein 3. [Source:Uniprot/SPTREMBL;Acc:O95356]
A_23_P60130	ENSG00000147676	MAL2	MAL2 protein. [Source:Uniprot/SWISSPROT;Acc:Q969L2]
A_23_P60271	ENSG00000136824	SMC2L1	Structural maintenance of chromosome 2-like 1 protein (Chromosome- associated protein E) (hCAP-E) (XCAP-E homolog). [Source:Uniprot/SWISSPROT;Acc:O95347]
A_23_P60376	ENSG00000107223	EDF1	Endothelial differentiation-related factor 1 (EDF-1) (Multiprotein bridging factor 1) (MBF1). [Source:Uniprot/SWISSPROT;Acc:O60869]
A_23_P60479	ENSG00000086061	DNAJA1	DnaJ homolog subfamily A member 1 (Heat shock 40 kDa protein 4) (DnaJ protein homolog 2) (HSJ-2) (HSDJ). [Source:Uniprot/SWISSPROT;Acc:P31689]
A_23_P60714	ENSG00000196576	PLXNB2	Plexin B2 precursor (MM1). [Source:Uniprot/SWISSPROT;Acc:O15031]
A_23_P60865	ENSG00000177769	TSPAN4	Tetraspanin-4 (Tspan-4) (Transmembrane 4 superfamily member 7) (Novel antigen 2) (NAG-2). [Source:Uniprot/SWISSPROT;Acc:O14817]
A_23_P61447	ENSG00000171503	ETFDH	Electron transfer flavoprotein-ubiquinone oxidoreductase, mitochondrial precursor (EC 1.5.5.1) (ETF-QO) (ETF-ubiquinone oxidoreductase) (ETF dehydrogenase) (Electron-transferring- flavoprotein dehydrogenase). [Source:Uniprot/SWISSPROT;Acc:Q16134]
A_23_P62605	ENSG00000142676	RPL11	60S ribosomal protein L11 (CLL-associated antigen KW-12). [Source:Uniprot/SWISSPROT;Acc:P62913]
A_23_P63649	ENSG00000165629	ATP5C1	ATP synthase gamma chain, mitochondrial precursor (EC 3.6.3.14). [Source:Uniprot/SWISSPROT;Acc:P36542]
A_23_P63789	ENSG00000122952	ZWINT	ZW10 interactor (ZW10-interacting protein 1) (Zwint-1). [Source:Uniprot/SWISSPROT;Acc:O95229]
A_23_P64372	ENSG00000134827	TCN1	Transcobalamin I precursor (TCI) (TC I). [Source:Uniprot/SWISSPROT;Acc:P20061]
A_23_P64617	ENSG00000174804	FZD4	Frizzled 4 precursor (Frizzled-4) (Fz-4) (hFz4) (FzE4). [Source:Uniprot/SWISSPROT;Acc:Q9ULV1]
A_23_P64954	ENSG00000111667	USP5	Ubiquitin carboxyl-terminal hydrolase 5 (EC 3.1.2.15) (Ubiquitin thiolesterase 5) (Ubiquitin-specific processing protease 5) (Deubiquitinating enzyme 5) (Isopeptidase T). [Source:Uniprot/SWISSPROT;Acc:P45974]
A_23_P65010	ENSG00000198324	FAM109A	Protein FAM109A [Source:Uniprot/SWISSPROT;Acc:Q8N4B1]
A_23_P65018	ENSG00000122971	ACADS	Acyl-CoA dehydrogenase, short-chain specific, mitochondrial precursor (EC 1.3.99.2) (SCAD) (Butyryl-CoA dehydrogenase). [Source:Uniprot/SWISSPROT;Acc:P16219]
A_23_P65110	ENSG00000161800	RACGAP1	Rac GTPase activating protein 1 [Source:RefSeq_peptide;Acc:NP_037409]
A_23_P65757	ENSG00000157456	CCNB2	G2/mitotic-specific cyclin B2. [Source:Uniprot/SWISSPROT;Acc:O95067]
A_23_P66260	ENSG00000197302	ZNF267	Zinc finger protein 267 (Zinc finger protein HZF2). [Source:Uniprot/SWISSPROT;Acc:Q14586]
A_23_P66439	ENSG00000125458	NT5C	5'(3')-deoxyribonucleotidase, cytosolic type (EC 3.1.3.-) (Cytosolic 5',3'-pyrimidine nucleotidase) (Deoxy-5'-nucleotidase 1) (dNT-1). [Source:Uniprot/SWISSPROT;Acc:Q8TCD5]
A_23_P66487	ENSG00000108604	SMARCD2	SWI/SNF-related matrix-associated actin-dependent regulator of chromatin subfamily D member 2 (60 kDa BRG-1/Brm associated factor subunit B) (BRG1-associated factor 60B). [Source:Uniprot/SWISSPROT;Acc:Q92925]
A_23_P67339	ENSG00000142552	RCN3	Reticulocalbin-3 precursor (EF-hand calcium-binding protein RLP49). [Source:Uniprot/SWISSPROT;Acc:Q96D15]
A_23_P6741	ENSG00000144711	IQSEC1	IQ motif and Sec7 domain 1 [Source:RefSeq_peptide;Acc:NP_055684]
A_23_P67432	ENSG00000198440	ZNF583	zinc finger protein 583 [Source:RefSeq_peptide;Acc:NP_689691]
A_23_P67521	ENSG00000124449	IRGC1	immunity-related GTPase family, cinema 1 [Source:RefSeq_peptide;Acc:NP_062558]
A_23_P67648	ENSG00000126247	CAPNS1	Calpain small subunit 1 (CSS1) (Calcium-dependent protease small subunit 1) (Calcium-dependent protease small subunit) (CDPS) (Calpain regulatory subunit) (Calcium-activated neutral proteinase small subunit) (CANP small subunit). [Source:Uniprot/SWISSPROT;Acc:P04632]
A_23_P68662	ENSG00000130706	ADRM1	Adhesion regulating molecule 1 precursor (110 kDa cell membrane glycoprotein) (Gp110). [Source:Uniprot/SWISSPROT;Acc:Q16186]
A_23_P69521	ENSG00000118816	CCNI	Cyclin I. [Source:Uniprot/SWISSPROT;Acc:Q14094]
A_23_P69699	ENSG00000164128	NPY1R	Neuropeptide Y receptor type 1 (NPY1-R). [Source:Uniprot/SWISSPROT;Acc:P25929]
A_23_P70233	ENSG00000164904	ALDH7A1	Aldehyde dehydrogenase family 7 member A1 (EC 1.2.1.3) (Antiquitin 1). [Source:Uniprot/SWISSPROT;Acc:P49419]
A_23_P70588	ENSG00000124493	GRM4	Metabotropic glutamate receptor 4 precursor (mGluR4). [Source:Uniprot/SWISSPROT;Acc:Q14833]
A_23_P7066	ENSG00000163682	RPL9	60S ribosomal protein L9. [Source:Uniprot/SWISSPROT;Acc:P32969]
A_23_P71290	ENSG00000164924	YWHAZ	14-3-3 protein zeta/delta (Protein kinase C inhibitor protein 1) (KCIP-1). [Source:Uniprot/SWISSPROT;Acc:P63104]
A_23_P71379	ENSG00000167653	PSCA	Prostate stem cell antigen precursor. [Source:Uniprot/SWISSPROT;Acc:O43653]
A_23_P71727	ENSG00000123975	CKS2	Cyclin-dependent kinases regulatory subunit 2 (CKS-2). [Source:Uniprot/SWISSPROT;Acc:P33552]
A_23_P71889	ENSG00000136811	ODF2	outer dense fiber of sperm tails 2 isoform 1 [Source:RefSeq_peptide;Acc:NP_002531]
A_23_P7224	ENSG00000109475	RPL34	60S ribosomal protein L34. [Source:Uniprot/SWISSPROT;Acc:P49207]
A_23_P73093	ENSG00000186480	INSIG1	Insulin-induced gene 1 protein (INSIG-1). [Source:Uniprot/SWISSPROT;Acc:O15503]
A_23_P73239	ENSG00000061676	NCKAP1	Nck-associated protein 1 (NAP 1) (p125Nap1) (Membrane-associated protein HEM-2). [Source:Uniprot/SWISSPROT;Acc:Q9Y2A7]
A_23_P73413	ENSG00000147606	SLC26A7	solute carrier family 26, member 7 isoform a [Source:RefSeq_peptide;Acc:NP_439897]
A_23_P74115	ENSG00000085999	RAD54L	DNA repair and recombination protein RAD54-like (EC 3.6.1.-) (RAD54 homolog) (hRAD54) (hHR54). [Source:Uniprot/SWISSPROT;Acc:Q92698]
A_23_P74349	ENSG00000143228	CDCA1	cell division cycle associated 1 [Source:RefSeq_peptide;Acc:NP_113611]
A_23_P74697	ENSG00000160072	ATAD3B	ATPase family AAA domain containing protein 3B. [Source:Uniprot/SWISSPROT;Acc:Q5T9A4]
A_23_P74828	ENSG00000131233	GJA10	Gap junction alpha-10 protein (Connexin 59) (Cx59) (Connexin 58) (Cx58). [Source:Uniprot/SWISSPROT;Acc:P57773]
A_23_P74843	ENSG00000067704	IARS2	Isoleucyl-tRNA synthetase, mitochondrial precursor [Source:Uniprot/SWISSPROT;Acc:Q9NSE4]
A_23_P75589	ENSG00000109846	CRYAB	Alpha crystallin B chain (Alpha(B)-crystallin) (Rosenthal fiber component) (Heat-shock protein beta-5) (HspB5). [Source:Uniprot/SWISSPROT;Acc:P02511]
A_23_P7562	ENSG00000164398	ACSL6	Long-chain-fatty-acid--CoA ligase 6 (EC 6.2.1.3) (Long-chain acyl-CoA synthetase 6) (LACS 6). [Source:Uniprot/SWISSPROT;Acc:Q9UKU0]
A_23_P75622	ENSG00000167283	ATP5L	ATP synthase g chain, mitochondrial (EC 3.6.3.14) (ATPase subunit G). [Source:Uniprot/SWISSPROT;Acc:O75964]
A_23_P76364	ENSG00000010278	CD9	CD9 antigen (p24) (Leukocyte antigen MIC3) (Motility-related protein) (MRP-1) (Tetraspanin-29) (Tspan-29). [Source:Uniprot/SWISSPROT;Acc:P21926]
A_23_P76488	ENSG00000134531	EMP1	Epithelial membrane protein 1 (EMP-1) (Tumor-associated membrane protein) (CL-20) (B4B protein). [Source:Uniprot/SWISSPROT;Acc:P54849]
A_23_P76961	ENSG00000125385	RPS29	40S ribosomal protein S29. [Source:Uniprot/SWISSPROT;Acc:P62273]
A_23_P77049	ENSG00000197119	SLC25A29	Mitchondrial carnitine/acylcarnitine carrier protein CACL (CACT-like). [Source:Uniprot/SWISSPROT;Acc:Q8N8R3]
A_23_P77066	ENSG00000128739	SNRPN	Small nuclear ribonucleoprotein associated protein N (snRNP-N) (Sm protein N) (Sm-N) (SmN) (Sm-D) (Tissue-specific splicing protein). [Source:Uniprot/SWISSPROT;Acc:P63162]
A_23_P77142	ENSG00000103769	RAB11A	Ras-related protein Rab-11A (Rab-11) (YL8). [Source:Uniprot/SWISSPROT;Acc:P62491]
A_23_P77572	ENSG00000184110	EIF3S8	Eukaryotic translation initiation factor 3 subunit 8 (eIF3 p110) (eIF3c). [Source:Uniprot/SWISSPROT;Acc:Q99613]
A_23_P77612	ENSG00000131650	KREMEN2	Kremen protein 2 precursor (Kringle-containing protein marking the eye and the nose) (Dickkopf receptor 2). [Source:Uniprot/SWISSPROT;Acc:Q8NCW0]
A_23_P77776	ENSG00000161547	SFRS2	Splicing factor, arginine/serine-rich 2 (Splicing factor SC35) (SC-35) (Splicing component, 35 kDa) (PR264 protein). [Source:Uniprot/SWISSPROT;Acc:Q01130]
A_23_P78265	ENSG00000006059	KRTHA3A	Keratin, type I cuticular Ha3-I (Hair keratin, type I Ha3-I). [Source:Uniprot/SWISSPROT;Acc:O76009]
A_23_P78281	ENSG00000120063	GNA13	Guanine nucleotide-binding protein, alpha-13 subunit (G alpha 13). [Source:Uniprot/SWISSPROT;Acc:Q14344]
A_23_P78353	ENSG00000141434	MEP1B	Meprin A beta-subunit precursor (EC 3.4.24.18) (Endopeptidase-2) (N- benzoyl-L-tyrosyl-P-amino-benzoic acid hydrolase beta subunit) (PABA peptide hydrolase) (PPH beta). [Source:Uniprot/SWISSPROT;Acc:Q16820]
A_23_P78423	ENSG00000152234	ATP5A1	ATP synthase alpha chain, mitochondrial precursor (EC 3.6.3.14). [Source:Uniprot/SWISSPROT;Acc:P25705]
A_23_P7853	ENSG00000137225	CAPN11	Calpain-11 (EC 3.4.22.-) (Calcium-activated neutral proteinase 11) (CANP 11). [Source:Uniprot/SWISSPROT;Acc:Q9UMQ6]
A_23_P78677	ENSG00000104979	C19orf53	Leydig cell tumor 10 kDa protein homolog. [Source:Uniprot/SWISSPROT;Acc:Q9UNZ5]
A_23_P78762	ENSG00000087076	DHRS10	dehydrogenase/reductase (SDR family) member 10 [Source:RefSeq_peptide;Acc:NP_057330]
A_23_P79218	ENSG00000115170	ACVR1	Activin receptor type I precursor (EC 2.7.1.37) (ACTR-I) (Serine/threonine-protein kinase receptor R1) (SKR1) (Activin receptor-like kinase 2) (ALK-2) (TGF-B superfamily receptor type I) (TSR-I). [Source:Uniprot/SWISSPROT;Acc:Q04771]
A_23_P7976	ENSG00000168298	HIST1H1E	Histone H1.4 (Histone H1b). [Source:Uniprot/SWISSPROT;Acc:P10412]
A_23_P81026	ENSG00000163114	PDHA2	Pyruvate dehydrogenase E1 component alpha subunit, testis-specific form, mitochondrial precursor (EC 1.2.4.1) (PDHE1-A type II). [Source:Uniprot/SWISSPROT;Acc:P29803]
A_23_P81492	ENSG00000164587	RPS14	40S ribosomal protein S14. [Source:Uniprot/SWISSPROT;Acc:P62263]
A_23_P81522	ENSG00000113638	TTC33	osmosis responsive factor [Source:RefSeq_peptide;Acc:NP_036514]
A_23_P82664	ENSG00000013455	ARPC1A	Actin-related protein 2/3 complex subunit 1A (SOP2-like protein). [Source:Uniprot/SWISSPROT;Acc:Q92747]
A_23_P82693	ENSG00000070756	PABPC1	Polyadenylate-binding protein 1 (Poly(A)-binding protein 1) (PABP 1). [Source:Uniprot/SWISSPROT;Acc:P11940]
A_23_P82699	ENSG00000168078	PBK	T-lymphokine-activated killer cell-originated protein kinase (EC 2.7.1.37) (T-LAK cell-originated protein kinase) (PDZ-binding kinase) (Spermatogenesis-related protein kinase) (SPK) (MAPKK-like protein kinase) (Nori-3). [Source:Uniprot/SWISSPROT;Acc:Q96KB5]
A_23_P83220	ENSG00000044574	HSPA5	78 kDa glucose-regulated protein precursor (GRP 78) (Immunoglobulin heavy chain binding protein) (BiP) (Endoplasmic reticulum lumenal Ca(2+) binding protein grp78). [Source:Uniprot/SWISSPROT;Acc:P11021]
A_23_P84259	ENSG00000178741	COX5A	Cytochrome c oxidase polypeptide Va, mitochondrial precursor (EC 1.9.3.1). [Source:Uniprot/SWISSPROT;Acc:P20674]
A_23_P84706	ENSG00000108516	TNFRSF13B	Tumor necrosis factor receptor superfamily member 13B (Transmembrane activator and CAML interactor). [Source:Uniprot/SWISSPROT;Acc:O14836]
A_23_P84892	ENSG00000198013	PNMA6A	paraneoplastic antigen like 6A [Source:RefSeq_peptide;Acc:NP_116271]
A_23_P85509	ENSG00000163207	IVL	Involucrin. [Source:Uniprot/SWISSPROT;Acc:P07476]
A_23_P86259	ENSG00000097021	ACOT7	Cytosolic acyl coenzyme A thioester hydrolase (EC 3.1.2.2) (Long chain acyl-CoA thioester hydrolase) (CTE-II) (CTE-IIa) (Brain acyl-CoA hydrolase) (Acyl-CoA thioesterase 7). [Source:Uniprot/SWISSPROT;Acc:O00154]
A_23_P86779	ENSG00000172613	RAD9A	RAD9 homolog [Source:RefSeq_peptide;Acc:NP_004575]
A_23_P87192	ENSG00000168496	FEN1	Flap endonuclease-1 (EC 3.-.-.-) (Maturation factor 1) (MF1). [Source:Uniprot/SWISSPROT;Acc:P39748]
A_23_P88740	ENSG00000166451	CENPN	Centromere protein N [Source:Uniprot/SWISSPROT;Acc:Q96H22]
A_23_P88961	ENSG00000149925	ALDOA	Fructose-bisphosphate aldolase A (EC 4.1.2.13) (Muscle-type aldolase) (Lung cancer antigen NY-LU-1). [Source:Uniprot/SWISSPROT;Acc:P04075]
A_23_P8900	ENSG00000164919	COX6C	Cytochrome c oxidase polypeptide VIc precursor (EC 1.9.3.1). [Source:Uniprot/SWISSPROT;Acc:P09669]
A_23_P89185	ENSG00000002834	LASP1	LIM and SH3 domain protein 1 (LASP-1) (MLN 50). [Source:Uniprot/SWISSPROT;Acc:Q14847]
A_23_P89431	ENSG00000108691	CCL2	Small inducible cytokine A2 precursor (CCL2) (Monocyte chemotactic protein 1) (MCP-1) (Monocyte chemoattractant protein 1) (Monocyte chemotactic and activating factor) (MCAF) (Monocyte secretory protein JE) (HC11). [Source:Uniprot/SWISSPROT;Acc:P13500]
A_23_P89509	ENSG00000076382	SPAG5	Sperm-associated antigen 5 (Astrin) (Mitotic spindle associated protein p126) (MAP126) (Deepest). [Source:Uniprot/SWISSPROT;Acc:Q96R06]
A_23_P89882	ENSG00000130726	TRIM28	Transcription intermediary factor 1-beta (TIF1-beta) (Tripartite motif protein 28) (Nuclear corepressor KAP-1) (KRAB-associated protein 1) (KAP-1) (KRAB-interacting protein 1) (KRIP-1) (RING finger protein 96). [Source:Uniprot/SWISSPROT;Acc:Q13263]
A_23_P90363	ENSG00000171119	NRTN	Neurturin precursor. [Source:Uniprot/SWISSPROT;Acc:Q99748]
A_23_P90612	ENSG00000076003	MCM6	DNA replication licensing factor MCM6 (P105MCM). [Source:Uniprot/SWISSPROT;Acc:Q14566]
A_23_P91657	ENSG00000182944	EWSR1	RNA-binding protein EWS (EWS oncogene) (Ewing sarcoma breakpoint region 1 protein). [Source:Uniprot/SWISSPROT;Acc:Q01844]
A_23_P92082	ENSG00000163931	TKT	Transketolase (EC 2.2.1.1) (TK). [Source:Uniprot/SWISSPROT;Acc:P29401]
A_23_P92441	ENSG00000164109	MAD2L1	Mitotic spindle assembly checkpoint protein MAD2A (MAD2-like 1) (HsMAD2). [Source:Uniprot/SWISSPROT;Acc:Q13257]
A_23_P92860	ENSG00000152669	CCNU	Uracil-DNA glycosylase 2 (EC 3.2.2.-) (UDG 2). [Source:Uniprot/SWISSPROT;Acc:P22674]
A_23_P93311	ENSG00000137332	DDR1	Epithelial discoidin domain receptor 1 precursor (EC 2.7.1.112) (Tyrosine kinase DDR) (Discoidin receptor tyrosine kinase) (Tyrosine- protein kinase CAK) (Cell adhesion kinase) (TRK E) (Protein-tyrosine kinase RTK 6) (CD167a antigen) (HGK2). [Source:Uniprot/SWISSPROT;Acc:Q08345]
A_23_P9362	ENSG00000136930	PSMB7	Proteasome subunit beta type 7 precursor (EC 3.4.25.1) (Proteasome subunit Z) (Macropain chain Z) (Multicatalytic endopeptidase complex chain Z). [Source:Uniprot/SWISSPROT;Acc:Q99436]
A_23_P94422	ENSG00000165304	MELK	Maternal embryonic leucine zipper kinase (EC 2.7.1.37) (hMELK) (Protein kinase PK38) (hPK38). [Source:Uniprot/SWISSPROT;Acc:Q14680]
A_23_P94840	ENSG00000168589	DNCL2B	Dynein light chain 2B, cytoplasmic. [Source:Uniprot/SWISSPROT;Acc:Q8TF09]
A_23_P9571	ENSG00000114346	ECT2	ECT2 protein (Epithelial cell transforming sequence 2 oncogene). [Source:Uniprot/SWISSPROT;Acc:Q9H8V3]
A_23_P95810	ENSG00000184363	PKP3	Plakophilin-3. [Source:Uniprot/SWISSPROT;Acc:Q9Y446]
A_23_P97700	ENSG00000117289	TXNIP	thioredoxin interacting protein [Source:RefSeq_peptide;Acc:NP_006463]
A_23_P99004	ENSG00000135486	HNRPA1	Heterogeneous nuclear ribonucleoprotein A1 (Helix-destabilizing protein) (Single-strand binding protein) (hnRNP core protein A1). [Source:Uniprot/SWISSPROT;Acc:P09651]
A_23_P9903	ENSG00000168397	ATG4B	Cysteine protease APG4B (EC 3.4.22.-) (Autophagy 4 homolog B) (hAPG4B) (Autophagin-1) (Autophagy-related cysteine endopeptidase 1) (AUT-like 1 cysteine endopeptidase). [Source:Uniprot/SWISSPROT;Acc:Q9Y4P1]
A_23_P99360	ENSG00000198553	RFP2	Ret finger protein 2 (Leukemia associated protein 5) (B-cell chronic lymphocytic leukemia tumor suppressor Leu5) (Putative tumor suppressor RFP2) (Tripartite motif protein 13) (RING finger protein 77). [Source:Uniprot/SWISSPROT;Acc:O60858]
A_23_P99754	ENSG00000165496	RPL10L	60S ribosomal protein L10-like. [Source:Uniprot/SWISSPROT;Acc:Q96L21]

## Sheet: PI3KmTOR associated
	BT-474		MCF-7		MDA-436		MDA-361		SK-BR-3		R = rapamycin
GENE	R	L	R	L	R	L	R	L	R	L	L = Ly294002
PIK3CA											D = downregulated expression
PTEN											U = upregulated expression
PDK1
AKT1	D	D	D	D	D		D	D	D	D
BAD		D								D
FRAP1		D			D				D	D
RPS6KB1				D			D
RPS6							D
EIF4EBP1
EIF4E			U
EIF4A1	D			D		D	D			D
EIF4A2		D		D			D
EIF4G1	D	D	D	D	D	D	D	D		D
EIF4G3
