# Supplementary material for: Deciphering downstream gene targets of PI3K/mTOR/p70S6K pathway in breast cancer
Source: BMC Genomics. 2008 Jul 24;9:348. doi: 10.1186/1471-2164-9-348 (PMC2496917; doi:10.1186/1471-2164-9-348)
Supplement: Additional File 3 — Effects of Ly294002 and rapamycin treatments on cell cycle arrest in breast cancer cell lines. [file 1471-2164-9-348-S3.xls]

## Sheet: Sheet1
Cell Line	Treatment	G1 (%)	G2 (%)
	Rapamycin 24h	63.1	32.1
	Ly294002 24h	48.0	27.6
BT-474	Control 24h	61.4	32.2
	Rapamycin 48h	79.7	13.4
	Ly294002 48h	64.2	10.0
	Control 48h	66.8	22.2
	Rapamycin 24h	70.9	16.0
	Ly294002 24h	70.6	11.0
MDA-361	Control 24h	70.4	17.1
	Rapamycin 48h	70.1	15.7
	Ly294002 48h	ND	ND
	Control 48h	60.3	23.5
	Rapamycin 24h	32.5	31.8
	Ly294002 24h	33.5	34.7
MDA-436	Control 24h	30.5	40.0
	Rapamycin 48h	ND	ND
	Ly294002 48h	20.6	40.7
	Control 48h	26.2	35.7
	Rapamycin 24h	35.4	18.8
	Ly294002 24h	38.9	18.7
MCF-7	Control 24h	28.3	16.1
	Rapamycin 48h	32.6	3.3
	Ly294002 48h	35.4	3.7
	Control 48h	31.7	4.3
	Rapamycin 24h	ND	ND
	Ly294002 24h	52.1	23.9
SK-BR-3	Control 24h	45.9	29.5
	Rapamycin 48h	ND	ND
	Ly294002 48h	ND	ND
	Control 48h	ND	ND
