# Supplementary material for: Deciphering downstream gene targets of PI3K/mTOR/p70S6K pathway in breast cancer
Source: BMC Genomics. 2008 Jul 24;9:348. doi: 10.1186/1471-2164-9-348 (PMC2496917; doi:10.1186/1471-2164-9-348)
Supplement: Additional File 4 — Common differentially expressed genes by inhibitor and siRNA treatments in BT-474 and MCF-7. [file 1471-2164-9-348-S4.xls]

## Sheet: Venn diagram
	Venn diagram illustrating the number of genes, that were differentially expressed by
	PI3K, mTOR and p70S6K inhibition in BT-474 and MCF-7 breast cancer cell lines.
										Signal log10 ratios ≤-0.3 and ≥0.3
										with p-values ≤0.05
										were used as cut-offs
										for differential expression.
										In Ly294002 and rapamycin
										treatments, the genes had to be
										differentially expressed at both
										24h and 48h time points in both
										cell lines.
										In RPS6KB1 siRNA treatments, the
										genes had to be differentially
										expressed with at least two out of
										three siRNAs in both cell lines.

## Sheet: DEG in Ly294002&rapamycin
Table highlighting 78 genes that were differentially expressed in both BT-474 and MCF-7 breast cancer cell lines with both Ly294002 and
rapamycin treatments at both 24h and 48h time points. D = downregulation, U = upregulation
Ensembl ID	Gene Name	Description	Expression
ENSG00000100591	AHSA1	AHA1, activator of heat shock 90kDa protein ATPase homolog 1 (yeast)	D
ENSG00000142208	AKT1	v-akt murine thymoma viral oncogene homolog 1	D
ENSG00000172932	ANKRD13D	ankyrin repeat domain 13 family, member D	D
ENSG00000110955	ATP5B	ATP synthase, H+ transporting, mitochondrial F1 complex, beta polypeptide	D
ENSG00000115307	AUP1	ancient ubiquitous protein 1	D
ENSG00000105401	CDC37	cell division cycle 37 homolog (S. cerevisiae)	D
ENSG00000128283	CDC42EP1	CDC42 effector protein (Rho GTPase binding) 1	D
ENSG00000132964	CDK8	cyclin-dependent kinase 8	D
ENSG00000144619	CNTN4	contactin 4	D
ENSG00000140365	COMMD4	COMM domain containing 4	D
ENSG00000058453	CROCC	ciliary rootlet coiled-coil, rootletin	D
ENSG00000215694	DTYMK	deoxythymidylate kinase (thymidylate kinase)	D
ENSG00000149599	DUSP15	dual specificity phosphatase 15	D
ENSG00000117298	ECE1	endothelin converting enzyme 1	D
ENSG00000127884	ECHS1	enoyl Coenzyme A hydratase, short chain, 1, mitochondrial	D
ENSG00000101210	EEF1A2	eukaryotic translation elongation factor 1 alpha 2	D
ENSG00000145191	EIF2B5	eukaryotic translation initiation factor 2B, subunit 5 epsilon, 82kDa	D
ENSG00000149499	EML3	echinoderm microtubule associated protein like 3	D
ENSG00000074800	ENO1	enolase 1, (alpha)	D
ENSG00000105523	FAM83E	family with sequence similarity 83, member E	D
ENSG00000160752	FDPS	farnesyl diphosphate synthase (farnesyl pyrophosphate synthetase, dimethylallyltranstransferase, geranyltranstransferase)	D
ENSG00000168496	FEN1	flap structure-specific endonuclease 1	D
ENSG00000124493	GRM4	glutamate receptor, metabotropic 4	D
ENSG00000188486	H2AFX	H2A histone family, member X	D
ENSG00000103253	HAGHL	hydroxyacyl glutathione hydrolase-like	D
ENSG00000115677	HDLBP	high density lipoprotein binding protein (vigilin)	D
ENSG00000135486	HNRNPA1	heterogeneous nuclear ribonucleoprotein A1	D
ENSG00000186480	INSIG1	insulin induced gene 1	D
ENSG00000006059	KRT33A	keratin 33A	D
ENSG00000185499	MUC1	mucin 1, cell surface associated	D
ENSG00000123933	MXD4	MAX dimerization protein 4	D
ENSG00000141562	NARF	nuclear prelamin A recognition factor	D
ENSG00000145494	NDUFS6	NADH dehydrogenase (ubiquinone) Fe-S protein 6, 13kDa (NADH-coenzyme Q reductase)	D
ENSG00000171119	NRTN	neurturin	D
ENSG00000136811	ODF2	outer dense fiber of sperm tails 2	D
ENSG00000182783	OR2T29	olfactory receptor, family 2, subfamily T, member 29	D
ENSG00000203661	OR2T5	olfactory receptor, family 2, subfamily T, member 5	D
ENSG00000185624	P4HB	procollagen-proline, 2-oxoglutarate 4-dioxygenase (proline 4-hydroxylase), beta polypeptide	D
ENSG00000090621	PABPC4	poly(A) binding protein, cytoplasmic 4 (inducible form)	D
ENSG00000120265	PCMT1	protein-L-isoaspartate (D-aspartate) O-methyltransferase	D
ENSG00000106244	PDAP1	PDGFA associated protein 1	D
ENSG00000163114	PDHA2	pyruvate dehydrogenase (lipoamide) alpha 2	D
ENSG00000146278	PNRC1	proline-rich nuclear receptor coactivator 1	U
ENSG00000004142	POLDIP2	polymerase (DNA-directed), delta interacting protein 2	D
ENSG00000117450	PRDX1	peroxiredoxin 1	D
ENSG00000130175	PRKCSH	protein kinase C substrate 80K-H	D
ENSG00000121031	PRKDC	protein kinase, DNA-activated, catalytic polypeptide	D
ENSG00000197746	PSAP	prosaposin (variant Gaucher disease and variant metachromatic leukodystrophy)	D
ENSG00000160439	RDH13	retinol dehydrogenase 13 (all-trans/9-cis)	D
ENSG00000173156	RHOD	ras homolog gene family, member D	D
ENSG00000165496	RPL10L	ribosomal protein L10-like	D
ENSG00000140988	RPS2	ribosomal protein S2	D
ENSG00000183207	RUVBL2	RuvB-like 2 (E. coli)	D
ENSG00000189334	S100A14	S100 calcium binding protein A14	D
ENSG00000124570	SERPINB6	serpin peptidase inhibitor, clade B (ovalbumin), member 6	D
ENSG00000120725	SIL1	SIL1 homolog, endoplasmic reticulum chaperone (S. cerevisiae)	D
ENSG00000213445	SIPA1	signal-induced proliferation-associated gene 1	D
ENSG00000085491	SLC25A24	solute carrier family 25 (mitochondrial carrier; phosphate carrier), member 24	D
ENSG00000099956	SMARCB1	SWI/SNF related, matrix associated, actin dependent regulator of chromatin, subfamily b, member 1	D
ENSG00000108604	SMARCD2	SWI/SNF related, matrix associated, actin dependent regulator of chromatin, subfamily d, member 2	D
ENSG00000115234	SNX17	sorting nexin 17	D
ENSG00000176101	SSNA1	Sjogren syndrome nuclear autoantigen 1	D
ENSG00000214530	STARD10	StAR-related lipid transfer (START) domain containing 10	D
ENSG00000168439	STIP1	stress-induced-phosphoprotein 1 (Hsp70/Hsp90-organizing protein)	D
ENSG00000165283	STOML2	stomatin (EPB72)-like 2	D
ENSG00000148296	SURF6	surfeit 6	D
ENSG00000213977	TAX1BP3	Tax1 (human T-cell leukemia virus type I) binding protein 3	D
ENSG00000134809	TIMM10	translocase of inner mitochondrial membrane 10 homolog (yeast)	D
ENSG00000163931	TKT	transketolase (Wernicke-Korsakoff syndrome)	D
ENSG00000130748	TMEM160	transmembrane protein 160	D
ENSG00000130595	TNNT3	troponin T type 3 (skeletal, fast)	D
ENSG00000101150	TPD52L2	tumor protein D52-like 2	D
ENSG00000124731	TREM1	triggering receptor expressed on myeloid cells 1	D
ENSG00000178952	TUFM	Tu translation elongation factor, mitochondrial	D
ENSG00000108106	UBE2S	ubiquitin-conjugating enzyme E2S	D
ENSG00000136059	VILL	villin-like	D
ENSG00000196419	XRCC6	X-ray repair complementing defective repair in Chinese hamster cells 6 (Ku autoantigen, 70kDa)	D
ENSG00000198182	ZNF607	zinc finger protein 607	D
