# Supplementary material for: Deciphering downstream gene targets of PI3K/mTOR/p70S6K pathway in breast cancer
Source: BMC Genomics. 2008 Jul 24;9:348. doi: 10.1186/1471-2164-9-348 (PMC2496917; doi:10.1186/1471-2164-9-348)
Supplement: Additional File 5 — Enriched gene ontology (GO) classes after Ly294002 and rapamycin treatments in breast cancer cell lines. [file 1471-2164-9-348-S5.xls]

## Sheet: Enriched GO classes
GO classes enriched by Ly294002 treatment
GO Class	# of genes in the list	# of genes in total	relative enrichment	p-value	GO description
GO:0001906	2	5	18.8955	9.08224e-05	cell killing
GO:0050708	2	5	18.8955	9.08224e-05	regulation of protein secretion
GO:0007089	2	6	15.7463	0.000178801	traversing start control point of mitotic cell cycle
GO:0000080	3	15	9.44777	0.000222601	G1 phase of mitotic cell cycle
GO:0009894	3	15	9.44777	0.000222601	regulation of catabolism
GO:0009219	2	7	13.4968	0.000308007	pyrimidine deoxyribonucleotide metabolism
GO:0051047	2	7	13.4968	0.000308007	positive regulation of secretion
GO:0006270	3	17	8.33627	0.00037539	DNA replication initiation
GO:0000070	2	8	11.8097	0.000485112	mitotic sister chromatid segregation
GO:0000819	2	8	11.8097	0.000485112	sister chromatid segregation
GO:0042176	2	8	11.8097	0.000485112	regulation of protein catabolism
GO:0000072	3	19	7.45877	0.000591318	M phase specific microtubule process
GO:0007059	3	19	7.45877	0.000591318	chromosome segregation
GO:0006544	2	9	10.4975	0.000716309	glycine metabolism
GO:0030100	2	9	10.4975	0.000716309	regulation of endocytosis
GO:0009262	2	10	9.44777	0.00100734	deoxyribonucleotide metabolism
GO:0051050	2	10	9.44777	0.00100734	positive regulation of transport
GO:0000090	2	12	7.87314	0.00178973	mitotic anaphase
GO:0007051	2	12	7.87314	0.00178973	spindle organization and biogenesis
GO:0007052	2	12	7.87314	0.00178973	mitotic spindle organization and biogenesis
GO classes enriched by rapamycin treatment
GO Class	# of genes in the list	# of genes in total	relative enrichment	p-value	GO description
GO:0007067	16	121	7.01307	1.01331e-10	mitosis
GO:0000087	16	123	6.89904	1.32149e-10	M phase of mitotic cell cycle
GO:0000280	17	155	5.81689	6.90637e-10	nuclear division
GO:0000279	17	163	5.5314	1.57616e-09	M phase
GO:0007088	5	34	7.79947	3.62964e-05	regulation of mitosis
GO:0050708	2	5	21.2145	6.43054e-05	regulation of protein secretion
GO:0007089	2	6	17.6788	0.000126819	traversing start control point of mitotic cell cycle
GO:0009219	2	7	15.1532	0.000218846	pyrimidine deoxyribonucleotide metabolism
GO:0051047	2	7	15.1532	0.000218846	positive regulation of secretion
GO:0007059	3	19	8.37416	0.000381558	chromosome segregation
GO:0007266	3	20	7.95545	0.000469942	Rho protein signal transduction
GO:0009262	2	10	10.6073	0.000719494	deoxyribonucleotide metabolism
GO:0009968	3	23	6.91779	0.000821643	negative regulation of signal transduction
GO:0006414	3	24	6.62955	0.000971525	translational elongation
GO:0007093	2	11	9.64297	0.000975587	mitotic checkpoint
GO:0000090	2	12	8.83939	0.00128276	mitotic anaphase
GO:0046785	3	27	5.89293	0.00153516	microtubule polymerization
GO:0030111	2	13	8.15944	0.00164451	regulation of Wnt receptor signaling pathway
GO:0051046	2	13	8.15944	0.00164451	regulation of secretion
GO:0000080	2	15	7.07152	0.00254445	G1 phase of mitotic cell cycle
